# Supplementary material for: The impact of early adjuvant chemotherapy in rectal cancer
Source: PLoS One. 2020 Jan 31;15(1):e0228060. doi: 10.1371/journal.pone.0228060 (PMC6993968; doi:10.1371/journal.pone.0228060)
Supplement: S1 File — (XLS) [file pone.0228060.s001.xls]

## Sheet: Sheet1
sex	ASA	curability	neoadjuvant	method	op_method	leakage	CEA	Stage	pTNM	hist_group	LVI	recurrence	DFS_Dur	death	OS_Dur	ADJ_REGM	maximal_tox	tox_defi	dose_reduction	regi_change	chemo_stop	CTx_adjust	toxicity_major	chemo_interval	hospitalstay	F/U_period
남	1	0	0	lapa	2	0	2.22	3	III	3	1	1	14	1	39	IV 5FU+LV	0	0	0	0	0	0	0	12	5	39
남	1	0	0	robot	2	0	1.66	3	III	2	0	1	33	1	37	IV 5FU+LV	0	0	0	0	0	0	0	18	5	33
여	1	0	0	open	1	0	1.49	3	III	2	0	0	61	0	61	IV 5FU+LV	0	0	0	0	0	0	0	26	13	61
남	2	0	0	lapa	2	0	no data	2	II	2	0	0	85	0	85	IV 5FU+LV	2	alopecia	1	0	0	1	0	17	7	85
남	1	0	0	open	1	0	2.21	2	II	2	0	0	62	0	62	IV 5FU+LV	2	alopecia	0	0	0	0	0	21	11	62
여	2	0	0	open	1	0	2.88	4	ⅣA	2	0	0	28	0	28	FOLFOX	1	alopecia	0	0	0	0	0	33	9	28
남	2	0	1	lapa	2	1	9.51	3	IIIB	3	0	1	5	1	19	FOLFOX	1	alpoecia	0	0	0	0	0	94	38	19
여	1	0	0	lapa	2	0	28.83	3	III	2	0	1	5	1	6	IV 5FU+LV	4	anemia	1	0	1	1	1	34	8	6
남	2	0	0	robot	2	0	2.18	3	ⅢB	2	0	0	30	0	30	IV 5FU+LV	4	anemia	1	0	1	1	1	21	9	30
남	1	0	0	open	1	0	2.18	3	III	3	1	1	6	1	25	IV 5FU+LV	3	anemia	1	0	0	1	1	16	20	25
남	2	0	0	open	1	0	12.2	3	III	2	1	1	15	1	59	FOLFOX	2	anemia	0	0	0	0	0	12	15	59
여	1	0	0	open	1	0	no data	4	IV	1	0	0	69	0	69	FOLFOX	2	anemia	0	0	0	0	0	35	12	69
여	1	0	0	open	1	0	6.07	2	II	2	0	0	70	0	70	IV 5FU+LV	3	anorexia	0	0	1	1	1	44	21	70
남	1	0	0	robot	2	0	3.54	3	III	2	1	0	6	1	6	FOLFOX	3	anorexia	0	0	0	0	1	23	7	6
남	1	0	0	lapa	2	0	3.19	3	III	2	1	0	71	0	71	Xeloda	1	anorexia	0	0	0	0	0	15	7	71
여	2	0	1	open	1	0	705.97	4	ⅣA	2	1	1	1	1	5	FOLFOX	4	APN sepsis	0	0	1	1	1	74	9	5
남	2	0	0	robot	2	0	10.32	2	II	2	0	1	17	1	40	IV 5FU+LV	4	ARF	0	0	1	1	1	63	8	17
남	2	0	0	lapa	2	1	no data	2	IIA	2	0	0	56	0	56	IV 5FU+LV	4	ARF	0	0	1	1	1	44	27	56
남	1	0	0	open	1	0	no data	3	III	2	1	0	66	0	66	FOLFOX	2	constipation	0	0	0	0	0	26	13	66
남	1	0	0	open	1	0	1.26	2	II	2	1	1	2	1	56	Xeloda	1	constipation	0	0	0	0	0	32	10	53
여	3	0	0	lapa	2	0	0.96	2	II	2	0	1	6	1	43	IV 5FU+LV	1	constipation	0	0	0	0	0	25	11	43
여	1	0	0	open	1	0	35.52	2	II	2	0	0	79	0	79	Xeloda	1	constipation	0	0	0	0	0	24	11	79
여	1	0	0	robot	2	0	8.26	2	II	2	0	0	56	0	56	IV 5FU+LV	1	constipation	0	0	0	0	0	32	11	56
남	1	0	1	lapa	2	0	4.65	2	ⅡA	1	0	0	31	0	31	IV 5FU+LV	1	constipation	0	0	0	0	0	31	22	31
여	1	0	0	lapa	2	0	4.56	2	ⅡA	2	1	0	32	0	32	IV 5FU+LV	1	constipation	0	0	0	0	0	28	7	32
여	1	0	0	robot	2	0	3.58	2	II	2	0	0	66	0	66	Xeloda	1	constipation	0	0	0	0	0	33	6	66
여	1	0	0	open	1	0	1.65	2	II	2	1	0	82	0	82	IV 5FU+LV	1	constipation	0	0	0	0	0	32	15	82
남	2	0	1	open	1	0	1.26	1	I	2	0	0	8	0	8	Xeloda	1	constipation	0	0	0	0	0	29	7	8
여	2	0	1	lapa	2	0	0.49	3	ⅢB	2	0	0	23	0	23	Xeloda	1	constipation	0	0	0	0	0	39	8	23
여	1	0	1	robot	2	0	0.4	2	ⅡA	2	0	0	35	0	35	IV 5FU+LV	1	constipation	0	0	0	0	0	33	7	35
여	1	0	0	robot	2	0	0.18	3	III	1	0	0	66	0	66	IV 5FU+LV	1	constipation	0	0	0	0	0	21	8	66
남	1	0	0	robot	2	0	9.97	2	ⅡA	2	0	0	56	1	57	IV 5FU+LV	3	diarrhea	0	0	1	1	1	70	7	56
여	2	0	0	lapa	2	0	9.49	2	II	2	0	0	63	0	63	IV 5FU+LV	3	diarrhea	0	0	1	1	1	32	7	63
남	1	0	0	lapa	2	0	2.7	2	ⅡA	2	0	0	29	0	29	IV 5FU+LV	3	diarrhea	0	0	1	1	1	43	7	29
남	2	0	1	robot	2	0	0.93	4	IV	2	1	0	18	1	19	IV 5FU+LV	3	diarrhea	0	0	1	1	1	60	17	18
남	2	0	0	lapa	2	0	0.18	3	III	2	0	0	83	0	83	IV 5FU+LV	3	diarrhea	0	0	1	1	1	29	17	83
여	2	0	0	open	1	0	2.18	3	III	2	0	0	16	0	16	IV 5FU+LV	2	diarrhea	0	0	1	1	0	17	41	16
여	2	0	1	lapa	2	0	91.64	3	ⅢB	2	0	1	34	0	45	IV 5FU+LV	3	diarrhea	0	0	0	0	1	31	7	45
남	1	0	1	lapa	2	0	45.5	3	ⅢA	1	0	1	45	0	52	FOLFOX	3	diarrhea	0	0	0	0	1	31	12	52
남	2	0	0	open	1	0	16.03	3	III	3	1	1	7	1	19	IV 5FU+LV	3	diarrhea	0	0	0	0	1	29	10	19
여	2	0	0	lapa	2	0	8.27	3	III	2	1	1	0	0	59	FOLFOX	3	diarrhea	0	0	0	0	1	36	22	59
남	2	0	0	open	1	0	6.5	3	III	2	1	1	7	0	77	IV 5FU+LV	3	diarrhea	0	0	0	0	1	76	11	77
남	2	0	0	robot	2	0	4.82	2	II	2	1	1	7	0	59	IV 5FU+LV	3	diarrhea	1	0	0	1	1	31	10	59
남	2	0	0	open	1	0	2.28	3	III	3	0	1	12	1	21	FOLFOX	3	diarrhea	0	0	0	0	1	20	10	21
남	2	0	0	robot	2	0	2.12	3	III	1	1	1	17	1	41	IV 5FU+LV	3	diarrhea	1	0	0	1	1	34	6	35
여	1	0	1	open	1	0	1.11	2	II	2	0	1	13	1	71	IV 5FU+LV	3	diarrhea	1	1	0	1	1	21	10	71
여	2	0	0	robot	2	0	1.08	2	II	2	0	1	12	0	72	IV 5FU+LV	3	diarrhea	0	0	0	0	1	21	14	72
남	1	0	0	robot	2	0	1	3	ⅢB	2	1	1	12	0	49	IV 5FU+LV	3	diarrhea	0	0	0	0	1	19	8	49
여	1	0	0	robot	2	0	0.73	3	III	2	0	1	4	0	78	Xeloda	3	diarrhea	1	0	0	1	1	22	5	78
남	2	0	0	open	1	0	19.32	4	IV	2	1	0	61	0	61	IV 5FU+LV	3	diarrhea	1	0	0	1	1	26	12	61
남	1	0	1	open	1	0	15.01	2	II	3	0	0	83	0	83	IV 5FU+LV	3	diarrhea	1	0	0	1	1	28	9	83
남	1	0	1	open	1	0	5.2	2	II	2	0	0	62	0	62	IV 5FU+LV	3	diarrhea	0	0	0	0	1	14	20	62
남	1	0	0	robot	2	0	4.66	3	ⅢB	2	1	0	48	0	48	IV 5FU+LV	3	diarrhea	1	0	0	1	1	24	10	48
남	1	0	0	robot	2	0	4.38	3	ⅢA	2	0	0	34	0	34	IV 5FU+LV	3	diarrhea	1	0	0	1	1	23	9	34
남	1	0	1	lapa	2	0	4.26	2	ⅡA	2	0	0	43	0	43	IV 5FU+LV	3	diarrhea	0	0	0	0	1	21	6	43
여	2	0	1	lapa	2	0	4.23	2	II	2	0	0	61	0	61	IV 5FU+LV	3	diarrhea	1	0	0	1	1	43	7	61
여	1	0	1	lapa	2	0	3.3	3	ⅢB	2	0	0	35	0	35	IV 5FU+LV	3	diarrhea	0	0	0	0	1	26	10	35
남	2	0	0	lapa	2	0	2.54	2	II	2	0	0	76	0	76	IV 5FU+LV	3	diarrhea	1	0	0	1	1	21	6	76
여	2	0	0	lapa	2	0	2.41	2	ⅡA	1	0	0	42	0	42	IV 5FU+LV	3	diarrhea	1	0	0	1	1	26	9	42
남	1	0	0	robot	2	0	2.39	2	II	2	0	0	92	0	92	IV 5FU+LV	3	diarrhea	1	0	0	1	1	25	8	92
남	1	0	0	open	1	0	2.28	3	III	2	0	0	58	0	58	IV 5FU+LV	3	diarrhea	1	0	0	1	1	20	10	58
남	2	0	1	open	1	0	2.13	3	ⅢB	2	0	0	34	0	34	IV 5FU+LV	3	diarrhea	0	0	0	0	1	26	12	34
여	1	0	1	robot	2	0	1.88	2	ⅡA	2	0	0	45	0	45	IV 5FU+LV	3	diarrhea	0	0	0	0	1	33	5	45
여	2	0	0	lapa	2	0	1.86	2	II	2	0	0	85	0	85	IV 5FU+LV	3	diarrhea	1	0	0	1	1	22	11	85
여	1	0	0	open	1	0	1.77	2	II	2	0	0	83	0	83	IV 5FU+LV	3	diarrhea	1	0	0	1	1	25	14	83
남	2	0	0	lapa	2	0	1.71	2	II	2	0	0	76	0	76	IV 5FU+LV	3	diarrhea	1	0	0	1	1	15	15	76
남	1	0	1	open	1	0	1.59	2	II	3	0	0	95	0	95	IV 5FU+LV	3	diarrhea	1	0	0	1	1	39	23	95
남	1	0	0	lapa	2	0	1.51	2	ⅡA	2	0	0	30	0	30	IV 5FU+LV	3	diarrhea	0	0	0	0	1	18	7	30
여	1	0	0	robot	2	0	1.19	3	III	2	1	0	58	0	58	IV 5FU+LV	3	diarrhea	0	0	0	0	1	20	11	58
여	1	0	0	lapa	2	0	1.12	3	III	2	0	0	74	0	74	IV 5FU+LV	3	diarrhea	1	0	0	1	1	42	8	74
여	1	0	0	lapa	2	0	0.95	2	II	2	0	0	65	0	65	IV 5FU+LV	3	diarrhea	0	0	0	0	1	20	7	65
남	1	0	0	robot	2	0	0.71	3	III	2	0	0	68	0	68	IV 5FU+LV	3	diarrhea	0	0	0	0	1	13	6	68
남	2	0	0	robot	2	0	0.54	3	ⅢB	2	0	0	55	0	55	IV 5FU+LV	3	diarrhea	1	0	0	1	1	41	12	55
남	2	0	0	lapa	2	0	18.43	3	ⅢB	2	0	1	13	1	38	IV 5FU+LV	2	diarrhea	1	0	0	1	0	50	17	32
남	2	0	0	open	1	0	12.83	3	III	2	1	1	13	1	69	IV 5FU+LV	2	diarrhea	0	0	0	0	0	25	10	68
남	1	0	0	open	1	0	3.13	2	II	2	0	1	42	0	100	IV 5FU+LV	2	diarrhea	0	0	0	0	0	29	12	100
남	2	0	0	open	1	0	2.62	3	III	2	0	1	18	0	82	Xeloda	2	diarrhea	0	0	0	0	0	25	9	82
남	1	0	0	robot	2	0	2.52	2	II	2	0	1	30	1	50	IV 5FU+LV	2	diarrhea	0	0	0	0	0	19	6	49
남	1	0	0	open	1	0	2.49	3	III	2	1	1	72	0	78	IV 5FU+LV	2	diarrhea	0	0	0	0	0	15	10	78
남	1	0	1	robot	2	0	37.85	0	0	3	0	0	55	0	55	IV 5FU+LV	2	diarrhea	0	0	0	0	0	18	11	55
여	1	0	1	lapa	2	0	21.42	2	ⅡA	2	0	0	26	0	26	IV 5FU+LV	2	diarrhea	0	0	0	0	0	43	7	26
여	1	0	0	robot	2	0	11.58	2	II	1	0	0	58	0	58	IV 5FU+LV	2	diarrhea	1	0	0	1	0	27	6	58
여	2	0	1	robot	2	0	9.33	1	I	2	0	0	29	0	29	IV 5FU+LV	2	diarrhea	0	0	0	0	0	50	8	29
남	1	0	1	robot	2	0	5.31	1	I	3	0	0	56	0	56	IV 5FU+LV	2	diarrhea	0	0	0	0	0	28	9	56
남	1	0	0	open	1	0	5.01	3	III	1	1	0	61	0	61	IV 5FU+LV	2	diarrhea	0	0	0	0	0	12	20	61
남	1	0	0	open	1	0	4.15	2	II	2	0	0	82	0	82	IV 5FU+LV	2	diarrhea	0	0	0	0	0	28	13	82
남	2	0	0	lapa	2	0	2.72	3	III	2	1	0	52	0	52	IV 5FU+LV	2	diarrhea	0	0	0	0	0	23	8	52
남	1	0	1	lapa	2	0	1.9	4	ⅣA	2	0	0	36	0	36	FOLFOX	2	diarrhea	1	0	0	1	0	68	6	36
남	1	0	0	lapa	2	0	1.74	2	II	2	0	0	82	0	82	IV 5FU+LV	2	diarrhea	0	0	0	0	0	23	12	82
남	2	0	0	robot	2	0	1.27	3	III	2	0	0	72	0	72	IV 5FU+LV	2	diarrhea	0	0	0	0	0	20	6	72
남	1	0	0	robot	2	0	1.17	3	III	1	1	0	71	0	71	Xeloda	2	diarrhea	0	0	0	0	0	10	5	71
여	1	0	0	open	1	0	0.93	2	II	2	0	0	79	0	79	Xeloda	2	diarrhea	0	0	0	0	0	22	16	79
여	2	0	1	robot	2	0	0.67	2	ⅡA	2	0	0	22	0	22	Xeloda	2	diarrhea	0	0	0	0	0	32	7	22
여	1	0	0	open	1	0	0.48	3	III	2	0	0	58	0	58	IV 5FU+LV	2	diarrhea	0	0	0	0	0	21	41	58
여	1	0	1	lapa	2	0	173.16	4	ⅣA	2	0	1	2	1	21	FOLFOX-A	1	diarrhea	0	0	0	0	0	30	23	18
여	2	0	0	open	1	0	23.01	3	III	2	0	1	21	1	38	Xeloda	1	diarrhea	0	0	0	0	0	24	10	34
남	1	0	0	open	1	0	9.07	3	III	2	0	1	16	1	59	IV 5FU+LV	1	diarrhea	0	0	0	0	0	14	15	59
남	1	0	0	robot	2	0	7.41	3	III	3	1	1	6	1	32	IV 5FU+LV	1	diarrhea	0	0	0	0	0	31	12	32
여	2	0	1	lapa	2	0	1.95	3	III	3	0	1	10	1	18	IV 5FU+LV	1	diarrhea	0	0	0	0	0	26	10	18
남	2	0	0	open	1	0	1.91	3	III	2	0	1	21	0	76	FOLFOX	1	diarrhea	0	0	0	0	0	24	12	76
남	1	0	0	lapa	2	0	0.78	3	ⅢA	2	1	1	51	0	58	IV 5FU+LV	1	diarrhea	0	0	0	0	0	77	10	58
남	1	0	0	robot	2	0	no data	2	II	1	0	0	70	0	70	IV 5FU+LV	1	diarrhea	0	0	0	0	0	20	6	70
남	1	0	0	open	1	0	95.21	2	II	1	0	0	59	0	59	IV 5FU+LV	1	diarrhea	0	0	0	0	0	22	26	59
남	2	0	0	open	1	0	45.27	4	IV	2	1	0	88	0	88	FOLFIRI	1	diarrhea	0	0	0	0	0	34	11	88
남	1	0	1	lapa	2	0	27.3	2	II	2	0	0	69	0	69	Xeloda	1	diarrhea	0	0	0	0	0	27	8	69
여	1	0	0	lapa	2	0	7.36	3	ⅢB	2	0	0	36	0	36	IV 5FU+LV	1	diarrhea	0	0	0	0	0	32	11	36
여	1	0	0	robot	2	0	6.65	3	ⅢA	2	1	0	44	0	44	IV 5FU+LV	1	diarrhea	0	0	0	0	0	28	9	44
여	1	0	1	open	1	0	6.27	2	II	2	0	0	55	0	55	IV 5FU+LV	1	diarrhea	0	0	0	0	0	25	11	55
여	1	0	0	lapa	2	0	6.04	2	ⅡA	2	0	0	33	0	33	IV 5FU+LV	1	diarrhea	0	0	0	0	0	26	6	33
남	1	0	1	open	1	0	6.03	3	III	3	1	0	56	0	56	IV 5FU+LV	1	diarrhea	0	0	0	0	0	16	10	56
남	2	0	0	open	1	0	4.57	3	III	2	0	0	56	0	56	IV 5FU+LV	1	diarrhea	0	0	0	0	0	15	19	56
여	1	0	0	robot	2	0	2.76	3	III	2	1	0	59	0	59	IV 5FU+LV	1	diarrhea	0	0	0	0	0	34	5	59
남	2	0	0	open	1	0	2.59	2	II	2	0	0	85	0	85	IV 5FU+LV	1	diarrhea	0	0	0	0	0	26	10	85
여	1	0	1	robot	2	0	2.34	1	I	2	0	0	47	0	47	IV 5FU+LV	1	diarrhea	0	0	0	0	0	30	11	47
남	1	0	0	robot	2	0	2.22	3	ⅢA	2	0	0	32	0	32	Xeloda	1	diarrhea	0	0	0	0	0	22	5	32
여	2	0	0	robot	2	0	2.13	2	ⅡA	2	0	0	52	0	52	IV 5FU+LV	1	diarrhea	0	0	0	0	0	40	12	52
남	3	0	0	lapa	2	0	1.99	3	III	2	1	0	101	0	101	IV 5FU+LV	1	diarrhea	0	0	0	0	0	14	16	101
남	1	0	0	lapa	2	0	1.79	3	III	3	1	0	70	0	70	IV 5FU+LV	1	diarrhea	0	0	0	0	0	43	9	70
남	1	0	1	robot	2	0	1.62	2	ⅡA	2	0	0	49	0	49	IV 5FU+LV	1	diarrhea	0	0	0	0	0	40	7	49
남	1	0	1	robot	2	0	1.36	2	ⅡA	2	0	0	24	0	24	IV 5FU+LV	1	diarrhea	0	0	0	0	0	65	9	24
남	1	0	0	lapa	2	0	1.04	3	III	2	0	0	79	0	79	IV 5FU+LV	1	diarrhea	0	0	0	0	0	26	10	79
남	1	0	0	open	1	0	0.95	2	II	2	0	0	70	0	70	IV 5FU+LV	1	diarrhea	0	0	0	0	0	28	16	70
남	1	0	0	open	1	0	0.84	3	III	3	1	0	73	0	73	IV 5FU+LV	1	diarrhea	0	0	0	0	0	25	18	73
여	2	0	0	open	1	0	2.02	3	III	2	1	0	21	1	27	Xeloda	3	DVT	1	0	0	1	1	64	19	21
남	3	0	0	open	1	0	no data	4	ⅣB	2	1	1	14	1	17	FOLFOX	3	encephalopathy	1	0	0	1	1	32	20	17
여	1	0	0	open	1	0	0.72	3	III	2	1	0	82	0	82	IV 5FU+LV	3	enteritis	0	0	1	1	1	12	16	82
남	1	0	0	robot	2	0	1.81	2	II	2	0	0	86	0	86	IV 5FU+LV	2	enteritis	1	0	0	1	0	18	6	86
여	1	0	0	open	1	0	1.05	4	ⅣB	2	1	1	14	0	27	FOLFOX	3	enterocolitis	0	0	0	0	1	49	8	27
남	1	0	0	open	1	0	1.3	3	III	2	0	0	97	0	97	IV 5FU+LV	3	fatigue	0	0	0	0	1	19	11	97
여	3	0	0	open	1	0	5.18	3	III	2	0	0	67	0	67	IV 5FU+LV	3	general weakness	0	0	1	1	1	27	11	67
여	2	0	0	lapa	2	0	2.98	2	II	2	1	0	56	0	56	IV 5FU+LV	3	general weakness	0	0	1	1	1	31	9	56
남	2	0	0	open	1	0	2.21	2	II	2	0	0	62	0	62	IV 5FU+LV	3	general weakness	0	0	1	1	1	21	12	62
여	1	0	1	lapa	2	0	2.12	3	ⅢB	2	1	0	34	0	34	IV 5FU+LV	3	general weakness	0	0	1	1	1	33	8	34
남	1	0	0	lapa	2	1	1.28	3	ⅢB	2	1	0	54	0	54	IV 5FU+LV	3	general weakness	0	0	1	1	1	33	37	54
남	2	0	0	open	1	0	2.34	3	III	2	1	1	17	1	37	FOLFOX	2	general weakness	0	0	1	1	0	33	18	36
여	2	0	0	open	1	0	1.6	2	II	2	0	0	47	0	47	FOLFOX	2	general weakness	0	0	1	1	0	24	15	47
여	3	0	1	lapa	2	0	1.45	3	ⅢB	3	0	0	33	0	33	FOLFOX	2	general weakness	0	0	1	1	0	50	16	33
남	1	0	0	lapa	2	0	18.38	4	IV	2	1	1	16	1	39	FOLFOX	3	general weakness	1	0	0	1	1	43	20	17
남	1	0	0	open	1	0	11.01	4	ⅣA	2	1	1	30	0	44	FOLFOX	3	general weakness	1	0	0	1	1	26	19	44
여	1	0	0	open	1	0	4.45	3	III	2	0	1	8	1	12	IV 5FU+LV	3	general weakness	0	0	0	0	1	25	13	8
여	1	0	0	open	1	0	2.31	3	III	3	0	1	6	1	8	IV 5FU+LV	3	general weakness	1	0	0	1	1	51	17	7
여	1	0	0	open	1	0	no data	2	II	2	0	0	83	0	83	IV 5FU+LV	3	General weakness	1	0	0	1	1	32	15	83
여	1	0	0	robot	2	0	no data	3	III	2	0	0	74	0	74	IV 5FU+LV	3	general weakness	1	0	0	1	1	34	20	74
여	2	0	1	open	1	0	35.07	4	ⅣA	1	0	0	8	0	8	FOLFOX	3	general weakness	0	0	0	0	1	15	9	8
남	2	0	0	open	1	0	19.83	2	II	1	0	0	72	0	72	IV 5FU+LV	3	general weakness	0	0	0	0	1	12	17	72
남	2	0	0	open	1	0	8.04	2	II	1	0	0	83	0	83	IV 5FU+LV	3	general weakness	1	0	0	1	1	28	11	83
남	1	0	1	open	1	0	3.45	4	IV	2	0	0	73	0	73	FOLFIRI	3	general weakness	1	0	0	1	1	44	7	73
남	1	0	0	open	1	0	2.1	3	III	1	1	0	71	0	71	FOLFOX	3	general weakness	0	0	0	0	1	12	15	71
남	2	0	0	robot	2	0	1.96	3	ⅢA	2	0	0	46	0	46	IV 5FU+LV	3	general weakness	1	0	0	1	1	23	8	46
여	2	0	1	robot	2	0	0.95	3	ⅢB	2	0	0	27	0	27	FOLFOX	3	general weakness	1	0	0	1	1	37	19	27
남	1	0	0	open	1	0	129.26	4	IV	2	0	1	17	1	18	FOLFIRI	2	general weakness	0	0	0	0	0	31	10	17
남	2	0	0	lapa	2	0	22.86	4	ⅣA	1	1	1	10	0	41	FOLFOX	2	general weakness	1	0	0	1	0	20	7	41
남	2	0	0	open	1	0	19.3	3	III	2	1	1	20	0	84	IV 5FU+LV	2	General weakness	0	0	0	0	0	28	14	84
여	1	0	0	open	1	0	19.3	4	IV	1	1	1	22	1	51	FOLFIRI	2	general weakness	0	0	0	0	0	29	10	51
여	1	0	0	lapa	2	0	8.48	3	ⅢC	2	1	1	10	1	23	FOLFOX	2	general weakness	0	0	0	0	0	39	9	22
여	1	0	0	lapa	2	0	7.11	3	III	2	0	1	44	0	84	IV 5FU+LV	2	general weakness	1	0	0	1	0	33	7	84
여	1	0	1	open	1	0	6.92	3	ⅢB	2	0	1	16	0	59	IV 5FU+LV	2	general weakness	1	0	0	1	0	28	10	59
남	3	0	1	open	1	0	6.22	4	ⅣA	2	0	1	12	0	26	FOLFOX	2	general weakness	1	0	0	1	0	27	11	26
남	1	0	0	lapa	2	0	3.6	3	III	2	1	1	0	0	59	FOLFOX	2	general weakness	0	0	0	0	0	24	12	59
남	2	0	0	open	1	0	2.72	4	IV	2	0	1	21	0	68	XELOX	2	general weakness	1	0	0	1	0	29	10	68
남	2	0	0	open	1	0	1.89	4	IV	2	0	1	2	1	36	FOLFOX	2	general weakness	0	0	0	0	0	13	15	36
남	1	0	1	open	1	0	1.66	2	II	2	0	1	11	1	31	IV 5FU+LV	2	General weakness	0	0	0	0	0	25	12	29
남	1	0	0	lapa	2	0	1.48	3	ⅢB	2	0	1	30	0	30	FOLFOX	2	general weakness	1	0	0	1	0	28	5	30
남	1	0	0	lapa	2	0	0.93	2	II	2	0	1	19	0	82	IV 5FU+LV	2	general weakness	1	0	0	1	0	24	9	82
여	1	0	0	lapa	2	0	0.73	3	III	2	1	1	13	1	74	IV 5FU+LV	2	General weakness	0	0	0	0	0	35	10	74
여	1	0	0	open	1	0	31.48	3	III	2	1	0	91	0	91	Xeloda	2	general weakness	1	0	0	1	0	26	11	91
여	1	0	0	open	1	0	19.63	3	ⅢB	2	0	0	28	0	28	IV 5FU+LV	2	general weakness	1	0	0	1	0	28	10	28
여	1	0	0	open	1	0	14.79	3	III	2	0	0	60	0	60	FOLFOX	2	general weakness	1	0	0	1	0	26	7	60
여	1	0	0	open	1	0	13.52	3	III	2	0	0	82	0	82	FOLFOX	2	general weakness	0	0	0	0	0	29	12	82
여	1	0	1	lapa	2	0	10.96	3	ⅢB	2	0	0	30	0	30	FOLFOX	2	general weakness	0	0	0	0	0	25	6	30
여	1	0	0	robot	2	0	7.88	3	III	2	1	0	52	0	52	IV 5FU+LV	2	general weakness	0	0	0	0	0	35	8	52
남	2	0	1	lapa	2	0	7.29	2	ⅡA	2	0	0	43	0	43	IV 5FU+LV	2	general weakness	0	0	0	0	0	33	11	43
남	2	0	0	robot	2	0	4.77	2	II	2	0	0	78	0	78	IV 5FU+LV	2	General weakness	1	0	0	1	0	32	8	78
남	2	0	0	robot	2	0	3.75	3	ⅢA	2	1	0	46	0	46	IV 5FU+LV	2	general weakness	1	0	0	1	0	33	19	46
남	2	0	0	open	1	0	3.25	3	III	2	0	0	70	0	70	IV 5FU+LV	2	general weakness	1	0	0	1	0	28	14	70
남	2	0	0	lapa	2	0	2.88	3	III	2	0	0	60	0	60	Xeloda	2	general weakness	1	0	0	1	0	34	14	60
남	2	0	0	open	1	0	2.86	3	III	2	1	0	73	0	73	IV 5FU+LV	2	general weakness	1	0	0	1	0	36	16	73
여	2	0	0	robot	2	0	2.58	2	II	2	0	0	83	0	83	IV 5FU+LV	2	general weakness	1	0	0	1	0	21	13	83
남	1	0	0	robot	2	0	2.48	2	II	2	0	0	68	0	68	IV 5FU+LV	2	general weakness	1	0	0	1	0	29	13	68
남	1	0	0	lapa	2	0	2.07	2	II	2	0	0	55	0	55	IV 5FU+LV	2	general weakness	1	0	0	1	0	27	13	55
남	1	0	0	lapa	2	0	2.06	3	III	2	1	0	64	0	64	Xeloda	2	general weakness	1	0	0	1	0	35	8	64
여	2	0	0	lapa	2	0	2	2	ⅡA	2	0	0	29	0	29	Xeloda	2	general weakness	0	0	0	0	0	46	8	29
남	2	0	1	open	1	0	1.95	3	ⅢB	2	0	0	23	0	23	IV 5FU+LV	2	general weakness	1	0	0	1	0	41	7	23
남	2	0	0	open	1	0	1.76	2	II	2	0	0	83	0	83	IV 5FU+LV	2	general weakness	0	0	0	0	0	28	17	83
여	1	0	0	open	1	0	1.67	2	II	2	0	0	72	0	72	FOLFOX	2	general weakness	0	0	0	0	0	19	12	72
여	2	0	1	lapa	2	0	1.49	2	II	1	0	0	97	0	97	Xeloda	2	general weakness	0	0	0	0	0	32	11	97
남	1	0	0	open	1	0	1.46	2	II	1	0	0	72	0	72	IV 5FU+LV	2	general weakness	0	0	0	0	0	21	11	72
여	3	0	1	robot	2	0	1.46	1	I	2	0	0	54	0	54	IV 5FU+LV	2	general weakness	1	0	0	1	0	25	9	54
남	1	0	1	lapa	2	0	1.38	1	I	2	0	0	38	0	38	IV 5FU+LV	2	general weakness	1	0	0	1	0	33	9	38
여	1	0	0	lapa	2	0	1.14	2	ⅡA	2	1	0	54	0	54	IV 5FU+LV	2	general weakness	1	0	0	1	0	27	7	54
남	2	0	0	lapa	2	0	30.4	4	IV	2	1	1	12	1	34	FOLFOX-A	1	general weakness	0	0	0	0	0	23	5	34
여	1	0	1	open	1	0	9.94	4	IV	2	1	1	14	1	35	FOLFOX	1	general weakness	0	0	0	0	0	34	11	33
남	3	0	0	lapa	2	1	8.45	2	IIA	2	0	1	15	1	32	Xeloda	1	general weakness	0	0	0	0	0	82	51	32
여	1	0	1	robot	2	0	3.22	2	II	2	0	1	1	1	15	IV 5FU+LV	1	general weakness	0	0	0	0	0	21	7	14
남	2	0	0	open	1	0	2.57	3	III	2	1	1	19	1	90	IV 5FU+LV	1	general weakness	0	0	0	0	0	26	9	89
남	1	0	0	open	1	0	1.63	3	ⅢC	2	1	1	7	0	35	FOLFOX	1	general weakness	0	0	0	0	0	33	8	35
남	2	0	0	open	1	0	1.55	3	III	2	1	1	14	1	43	IV 5FU+LV	1	general weakness	0	0	0	0	0	46	29	43
남	1	0	1	open	1	0	1	3	III	2	1	1	4	0	70	FOLFOX	1	general weakness	0	0	0	0	0	22	15	70
남	1	0	0	open	1	0	25.27	3	III	2	0	0	73	0	73	IV 5FU+LV	1	general weakness	0	0	0	0	0	19	10	73
남	1	0	0	open	1	0	17.95	4	IV	2	1	0	84	0	84	IV 5FU+LV	1	General weakness	1	0	0	1	0	16	18	84
여	1	0	0	robot	2	0	5.25	3	ⅢC	2	1	0	27	0	27	IV 5FU+LV	1	general weakness	0	0	0	0	0	28	9	27
여	1	0	1	open	1	0	4.63	2	II	2	0	0	84	0	84	IV 5FU+LV	1	general weakness	0	0	0	0	0	28	14	84
남	2	0	1	lapa	2	0	4.18	2	ⅡA	2	0	0	26	0	26	IV 5FU+LV	1	general weakness	0	0	0	0	0	28	6	26
남	1	0	0	lapa	2	0	3.15	2	II	2	0	0	71	0	71	IV 5FU+LV	1	general weakness	0	0	0	0	0	11	15	71
남	1	0	0	lapa	2	0	2.69	3	ⅢC	2	1	0	30	0	30	FOLFOX	1	general weakness	0	0	0	0	0	28	7	30
여	1	0	1	lapa	2	0	2.38	2	ⅡA	2	1	0	36	0	36	IV 5FU+LV	1	general weakness	0	0	0	0	0	34	8	36
남	1	0	1	robot	2	0	2.13	2	II	2	0	0	71	0	71	IV 5FU+LV	1	general weakness	0	0	0	0	0	25	9	71
남	2	0	0	lapa	2	0	1.93	2	ⅡA	2	0	0	31	0	31	IV 5FU+LV	1	general weakness	0	0	0	0	0	28	8	31
여	1	0	0	open	1	0	1.93	2	II	2	0	0	57	0	57	IV 5FU+LV	1	general weakness	0	0	0	0	0	41	26	57
남	1	0	0	lapa	2	0	1.68	2	II	1	0	0	65	0	65	Xeloda	1	general weakness	0	0	0	0	0	23	9	65
남	1	0	1	open	1	0	1.55	3	ⅢB	3	0	0	29	0	29	IV 5FU+LV	1	general weakness	0	0	0	0	0	28	7	29
남	1	0	0	open	1	0	1.4	3	ⅢB	2	1	0	56	0	56	IV 5FU+LV	1	general weakness	0	0	0	0	0	41	10	56
남	2	0	0	open	1	0	1.35	2	II	2	1	0	58	0	58	IV 5FU+LV	1	general weakness	0	0	0	0	0	27	12	58
남	2	0	1	lapa	2	0	1.21	0	0	1	0	0	29	0	29	IV 5FU+LV	1	general weakness	0	0	0	0	0	48	6	29
남	2	0	0	lapa	2	0	10.84	3	III	2	0	0	1	1	1	IV 5FU+LV	5	GI septic shock	0	0	1	1	1	42	8	1
남	1	0	0	open	1	0	3.88	3	ⅢA	2	0	0	48	0	48	IV 5FU+LV	5	GI septic shock	0	0	1	1	1	26	14	48
남	2	0	0	robot	2	0	2.57	2	II	2	0	0	4	1	4	IV 5FU+LV	5	GI septic shock	0	0	1	1	1	30	7	4
남	1	0	0	robot	2	0	1.65	3	ⅢB	2	1	0	38	0	38	IV 5FU+LV	5	GI septic shock	0	0	1	1	1	20	9	38
남	1	0	1	robot	2	0	25.88	3	III	2	1	0	58	0	58	FOLFOX	2	hepatotoxicity	0	0	0	0	0	21	9	58
여	1	0	0	lapa	2	0	7.65	3	ⅢB	2	0	0	36	0	36	FOLFOX	2	hepatotoxicity	0	0	0	0	0	33	6	36
여	1	0	0	open	1	0	65.01	3	III	2	1	0	81	0	81	FOLFOX	3	HFS	0	0	0	0	1	33	13	81
남	1	0	1	open	1	0	7.49	2	II	3	0	1	12	1	49	Xeloda	2	HFS	1	0	0	1	0	23	12	49
남	2	0	0	robot	2	0	3.16	4	IV	2	1	1	7	1	12	Xeloda	2	HFS	0	0	0	0	0	44	10	8
남	1	0	0	robot	2	0	0.9	2	II	2	0	1	54	0	63	Xeloda	2	HFS	1	0	0	1	0	26	9	63
남	2	0	0	lapa	2	0	28.02	3	III	2	0	0	57	0	57	Xeloda	2	HFS	1	0	0	1	0	29	9	57
남	1	0	0	lapa	2	0	4.12	2	II	2	0	0	10	1	10	Xeloda	2	HFS	0	0	0	0	0	33	12	10
여	1	0	0	lapa	2	0	1.81	2	ⅡA	1	0	0	55	0	55	Xeloda	2	HFS	1	0	0	1	0	32	7	55
남	1	0	0	robot	2	0	1.75	2	ⅡA	2	0	0	35	0	35	Xeloda	2	HFS	0	0	0	0	0	59	11	35
여	1	0	0	robot	2	0	1.42	2	II	2	0	0	69	0	69	Xeloda	2	HFS	1	0	0	1	0	47	12	69
여	1	0	0	robot	2	0	1.09	3	III	2	1	0	97	0	97	Xeloda	2	HFS	0	0	0	0	0	21	8	97
남	2	0	0	open	1	0	0.91	2	II	2	0	0	71	0	71	Xeloda	2	HFS	0	0	0	0	0	22	14	71
남	2	0	0	lapa	2	0	96.18	3	ⅢB	2	0	1	16	1	39	Xeloda	1	HFS	0	0	0	0	0	24	16	37
여	1	0	0	open	1	0	84.87	3	III	2	1	1	13	1	49	Xeloda	1	HFS	0	0	0	0	0	22	14	38
여	2	0	0	open	1	0	28.69	2	II	2	0	1	59	1	77	Xeloda	1	HFS	0	0	0	0	0	27	16	76
남	2	0	0	lapa	2	0	7.48	3	III	2	0	0	74	0	74	Xeloda	1	HFS	0	0	0	0	0	32	12	74
여	1	0	0	open	1	0	2.1	3	III	2	1	0	82	0	82	Xeloda	1	HFS	0	0	0	0	0	31	11	82
여	1	0	0	lapa	2	0	1.67	2	ⅡA	2	0	0	32	0	32	IV 5FU+LV	1	HFS	0	0	0	0	0	26	12	32
남	1	0	0	open	1	0	1.54	2	II	2	0	0	76	0	76	Xeloda	1	HFS	0	0	0	0	0	29	11	76
남	1	0	0	open	1	0	1.29	3	III	2	1	0	39	0	39	IV 5FU+LV	1	HFS	0	0	0	0	0	35	8	39
남	1	0	0	robot	2	0	1.24	2	II	1	0	0	74	0	74	Xeloda	1	HFS	0	0	0	0	0	13	7	74
여	1	0	0	robot	2	0	1.09	2	II	2	0	0	72	0	72	Xeloda	1	HFS	0	0	0	0	0	25	8	72
남	2	0	0	open	1	0	48.62	3	ⅢB	2	1	0	22	0	22	IV 5FU+LV	3	infected renal cyst	0	0	1	1	1	42	10	22
남	1	0	1	open	1	0	2.64	2	II	2	0	0	24	1	26	IV 5FU+LV	3	infected renal cyst	0	0	1	1	1	45	25	24
남	2	0	0	open	1	0	4.83	3	ⅢB	2	0	0	39	0	39	IV 5FU+LV	3	nausea	0	0	0	0	1	26	9	39
남	2	0	0	lapa	2	0	4.05	3	III	1	0	0	59	0	59	FOLFOX	3	nausea	1	0	0	1	1	24	8	59
여	1	0	0	open	1	0	3.25	3	III	2	0	0	36	1	43	IV 5FU+LV	3	nausea	0	0	0	0	1	11	18	36
남	2	0	1	robot	2	0	2.22	3	ⅢA	1	0	0	32	0	32	FOLFOX	3	nausea	1	0	0	1	1	29	7	32
여	1	0	0	open	1	0	1.95	2	II	2	0	0	72	0	72	IV 5FU+LV	3	nausea	1	0	0	1	1	32	9	72
남	1	0	0	open	1	0	4.39	4	IV	2	0	1	4	1	23	FOLFOX	2	nausea	0	0	0	0	0	25	15	21
남	1	0	0	robot	2	0	4.14	3	ⅢB	2	0	1	26	0	38	IV 5FU+LV	2	nausea	0	0	0	0	0	20	8	38
남	3	0	0	open	1	0	2.77	3	III	1	0	1	59	0	65	IV 5FU+LV	2	nausea	1	0	0	1	0	25	12	65
여	2	0	1	open	1	0	2.25	3	III	2	0	1	16	0	69	IV 5FU+LV	2	nausea	0	0	0	0	0	22	10	69
남	1	0	0	open	1	1	1.41	3	IIIB	2	0	1	17	0	60	FOLFOX	2	nausea	0	0	0	0	0	29	32	60
남	1	0	0	lapa	2	0	1.25	4	IV	2	0	1	14	0	74	FOLFOX	2	nausea	0	0	0	0	0	39	22	74
남	1	0	0	lapa	2	0	0.84	3	ⅢB	2	0	1	6	1	27	IV 5FU+LV	2	nausea	0	0	0	0	0	33	10	27
남	1	0	0	robot	2	0	no data	3	III	2	1	0	82	0	82	FOLFOX	2	nausea	0	0	0	0	0	24	8	82
남	1	0	0	lapa	2	0	11.07	3	ⅢB	2	0	0	24	0	24	FOLFOX	2	nausea	0	0	0	0	0	36	8	24
남	2	0	1	open	1	0	7.8	1	I	2	0	0	77	0	77	IV 5FU+LV	2	nausea	1	0	0	1	0	27	11	77
남	1	0	0	open	1	0	6.63	2	II	2	0	0	56	0	56	IV 5FU+LV	2	nausea	1	0	0	1	0	67	10	56
남	2	0	1	lapa	2	0	6.26	2	ⅡA	2	0	0	32	0	32	IV 5FU+LV	2	nausea	1	0	0	1	0	53	7	32
남	2	0	0	lapa	2	0	6.25	3	ⅢB	2	1	0	32	0	32	FOLFOX	2	nausea	0	0	0	0	0	16	5	32
남	2	0	0	open	1	0	6.02	3	III	2	1	0	73	0	73	FOLFOX	2	nausea	0	0	0	0	0	13	15	73
여	1	0	0	robot	2	0	3.83	3	III	2	0	0	72	0	72	IV 5FU+LV	2	nausea	0	0	0	0	0	23	6	72
남	1	0	0	lapa	2	0	3.1	3	ⅢB	2	0	0	36	0	36	IV 5FU+LV	2	nausea	1	0	0	1	0	25	7	36
여	2	0	1	robot	2	1	3.06	2	IIA	2	0	0	36	0	36	IV 5FU+LV	2	nausea	0	0	0	0	0	60	16	36
여	1	0	0	lapa	2	0	2.16	3	III	2	0	0	65	0	65	FOLFOX	2	nausea	0	0	0	0	0	22	9	65
남	1	0	0	lapa	2	0	1.86	2	II	2	1	0	91	0	91	FOLFOX	2	nausea	0	1	0	0	0	30	10	91
여	1	0	0	open	1	0	1.58	2	II	2	0	0	87	0	87	IV 5FU+LV	2	nausea	0	0	0	0	0	35	11	87
남	2	0	1	robot	2	0	0.75	1	I	2	0	0	52	0	52	IV 5FU+LV	2	nausea	1	0	0	1	0	20	5	52
남	1	0	0	open	1	0	no data	4	IV	2	1	1	81	0	100	FOLFIRI	1	nausea	0	0	0	0	0	22	12	100
남	1	0	0	lapa	2	1	21	2	IIB	2	0	1	14	0	36	IV 5FU+LV	1	nausea	0	0	0	0	0	33	17	36
여	1	0	0	lapa	2	0	18.73	3	III	2	1	1	12	1	99	IV 5FU+LV	1	nausea	0	0	0	0	0	15	20	94
남	1	0	1	open	1	0	8.83	2	II	2	0	1	33	0	79	IV 5FU+LV	1	nausea	0	0	0	0	0	26	11	79
남	1	0	1	open	1	1	4.72	2	ⅡA	2	0	1	1	0	31	IV 5FU+LV	1	nausea	0	0	0	0	0	54	27	31
남	1	0	0	robot	2	0	4.69	2	II	1	0	1	28	1	44	IV 5FU+LV	1	nausea	0	0	0	0	0	19	7	44
남	2	0	0	open	1	0	3.02	3	III	2	0	1	16	1	37	IV 5FU+LV	1	nausea	0	0	0	0	0	17	8	37
남	1	0	0	lapa	2	0	2.8	2	II	2	0	1	22	0	76	IV 5FU+LV	1	nausea	0	0	0	0	0	41	17	76
남	1	0	1	lapa	2	0	2.54	2	ⅡA	2	0	1	11	0	34	IV 5FU+LV	1	nausea	0	0	0	0	0	29	9	34
남	1	0	1	lapa	2	0	1.85	3	ⅢB	2	0	1	5	0	29	IV 5FU+LV	1	nausea	0	0	0	0	0	42	12	29
남	2	0	0	open	1	0	1.42	3	III	3	1	1	17	1	28	IV 5FU+LV	1	nausea	0	0	0	0	0	21	11	28
남	2	0	0	robot	2	1	1.21	4	IVA	3	1	1	11	1	17	FOLFOX	1	nausea	0	0	0	0	0	28	14	17
남	1	0	0	lapa	2	0	1.04	4	ⅣA	2	1	1	15	0	15	FOLFOX-A	1	nausea	0	0	0	0	0	29	8	15
남	1	0	1	lapa	2	0	149.68	3	III	2	0	0	56	0	56	IV 5FU+LV	1	nausea	0	0	0	0	0	32	7	56
여	2	0	1	lapa	2	0	41.21	3	ⅢB	1	0	0	23	0	23	IV 5FU+LV	1	nausea	0	0	0	0	0	34	4	23
남	1	0	0	lapa	2	0	11.26	2	ⅡA	2	0	0	42	0	42	IV 5FU+LV	1	nausea	0	0	0	0	0	21	8	42
남	1	0	0	lapa	2	0	5.08	3	ⅢB	2	0	0	31	0	31	FOLFOX	1	nausea	0	0	0	0	0	22	8	31
여	2	0	0	robot	2	0	2.78	3	III	2	0	0	72	0	72	IV 5FU+LV	1	nausea	0	0	0	0	0	29	11	72
남	2	0	0	lapa	2	0	2.77	2	II	2	0	0	57	0	57	IV 5FU+LV	1	nausea	0	0	0	0	0	28	10	57
여	1	0	0	lapa	2	0	2.63	3	III	2	0	0	67	0	67	IV 5FU+LV	1	nausea	0	0	0	0	0	21	7	67
여	1	0	0	robot	2	0	2.61	2	ⅡA	2	0	0	53	0	53	IV 5FU+LV	1	nausea	0	0	0	0	0	24	9	53
남	1	0	1	robot	2	0	2.48	1	I	2	0	0	59	0	59	IV 5FU+LV	1	nausea	0	0	0	0	0	20	7	59
여	1	0	0	robot	2	0	2.35	3	III	2	0	0	61	0	61	FOLFOX	1	nausea	0	0	0	0	0	23	15	61
남	1	0	0	robot	2	0	1.82	3	III	2	0	0	70	0	70	IV 5FU+LV	1	nausea	0	0	0	0	0	23	9	70
남	2	0	1	open	1	0	1.82	4	ⅣB	2	0	0	24	0	24	IV 5FU+LV	1	nausea	0	0	0	0	0	33	9	24
남	2	0	0	lapa	2	0	1.81	2	ⅡA	2	0	0	30	0	30	IV 5FU+LV	1	nausea	0	0	0	0	0	24	6	30
남	1	0	0	robot	2	0	1.62	2	II	1	1	0	55	0	55	IV 5FU+LV	1	nausea	0	0	0	0	0	25	6	55
여	1	0	0	open	1	0	1.25	3	III	2	0	0	57	0	57	IV 5FU+LV	1	nausea	0	0	0	0	0	14	17	57
남	2	0	1	lapa	2	0	1.03	2	ⅡA	2	0	0	35	0	35	IV 5FU+LV	1	nausea	0	0	0	0	0	61	10	35
여	1	0	1	open	1	0	3.96	4	ⅣA	2	0	0	35	0	35	FOLFOX-A	2	nephropathy	1	0	0	1	0	49	14	35
남	2	0	1	open	1	0	378.93	4	IV	2	1	1	7	1	50	FOLFOX-A	3	neuropathy	1	0	0	1	1	57	44	50
여	1	0	0	open	1	0	12.44	4	IV	2	1	1	14	1	29	FOLFIRI	3	neuropathy	1	0	0	1	1	27	23	27
남	1	0	0	robot	2	1	2.62	3	IIIA	2	1	0	35	0	35	FOLFOX	3	neuropathy	0	0	0	0	1	28	20	35
남	2	0	1	open	1	0	298.27	4	ⅣA	2	0	1	3	1	17	FOLFOX	2	neuropathy	0	0	0	0	0	35	14	17
남	2	0	0	robot	2	0	12.96	3	III	2	0	1	9	0	84	FOLFOX	2	neuropathy	0	0	0	0	0	28	9	84
남	2	0	0	open	1	0	5.8	4	ⅣA	2	1	1	9	0	34	FOLFOX	2	neuropathy	0	0	0	0	0	24	9	34
남	1	0	1	open	1	1	4.46	4	IVA	2	0	1	21	0	18	FOLFOX	2	neuropathy	1	0	0	1	0	47	20	18
남	2	0	1	open	1	0	3.68	4	ⅣA	2	0	1	13	0	34	FOLFOX	2	neuropathy	1	0	0	1	0	38	20	34
여	1	0	0	open	1	0	1.13	4	IV	3	1	1	31	1	32	FOLFIRI	2	neuropathy	1	0	0	1	0	14	18	32
남	1	0	1	open	1	0	34.48	4	ⅣA	2	1	0	35	0	35	FOLFOX-A	2	neuropathy	0	0	0	0	0	31	8	35
남	1	0	0	lapa	2	0	22.81	3	III	2	0	0	61	0	61	FOLFOX	2	neuropathy	0	0	0	0	0	22	6	61
남	1	0	0	lapa	2	0	8.01	3	ⅢB	2	1	0	17	0	17	FOLFOX	2	neuropathy	1	0	0	1	0	20	5	17
여	1	0	0	robot	2	0	6.09	4	ⅣA	2	0	0	45	0	45	FOLFOX	2	neuropathy	1	0	0	1	0	27	8	45
여	2	0	1	open	1	0	5.47	4	ⅣA	2	1	0	22	0	22	FOLFOX	2	neuropathy	1	0	0	1	0	31	9	22
여	2	0	0	lapa	2	1	3.84	3	IIIB	2	1	0	27	0	27	FOLFOX	2	neuropathy	0	0	0	0	0	35	16	27
남	1	0	0	lapa	2	0	3.44	2	II	2	1	0	83	0	83	FOLFOX	2	neuropathy	0	0	0	0	0	25	9	83
남	2	0	0	lapa	2	0	3.07	3	III	2	1	0	98	0	98	FOLFOX	2	neuropathy	1	0	0	1	0	33	11	98
남	2	0	0	open	1	0	1.09	2	II	2	0	0	72	0	72	FOLFOX	2	neuropathy	1	0	0	1	0	31	15	72
남	1	0	0	open	1	0	177.81	4	ⅣA	2	1	1	1	0	45	FOLFOX	1	neuropathy	0	0	0	0	0	29	9	45
남	2	0	1	open	1	0	46.24	4	ⅣB	2	1	1	8	1	19	FOLFOX	1	neuropathy	0	0	0	0	0	70	16	19
남	1	0	0	open	1	0	13.55	4	IV	2	0	1	6	1	15	IV 5FU+LV	1	neuropathy	0	0	0	0	0	32	20	14
남	2	0	0	lapa	2	0	5.4	3	III	2	1	1	25	0	64	FOLFOX	1	neuropathy	0	0	0	0	0	21	9	64
남	1	0	0	lapa	2	0	24.71	3	ⅢB	2	0	0	53	0	53	FOLFOX	1	neuropathy	0	0	0	0	0	22	7	53
남	1	0	0	lapa	2	0	4.58	3	ⅢB	2	1	0	50	0	50	FOLFOX	1	neuropathy	0	0	0	0	0	27	8	50
여	1	0	0	lapa	2	0	4.18	3	III	3	0	0	59	0	59	FOLFOX	1	neuropathy	0	0	0	0	0	19	8	59
남	1	0	0	robot	2	0	2.78	3	III	3	0	0	59	0	59	FOLFOX	1	neuropathy	0	0	0	0	0	22	9	59
여	1	0	0	lapa	2	0	2.33	3	ⅢA	2	1	0	32	0	32	FOLFOX	1	neuropathy	0	0	0	0	0	38	7	32
여	2	0	0	lapa	2	0	1.76	3	ⅢB	2	0	0	28	0	28	FOLFOX	1	neuropathy	0	0	0	0	0	21	7	28
남	2	0	0	open	1	0	0.17	2	II	2	1	0	87	0	87	IV 5FU+LV	2	neusea	1	0	1	1	0	32	16	87
여	1	0	0	lapa	2	1	3.22	3	IIIA	1	0	0	72	0	72	IV 5FU+LV	4	neutropenia	0	0	1	1	1	48	29	72
남	1	0	1	robot	2	0	3.16	1	I	1	0	0	48	0	48	IV 5FU+LV	4	neutropenia	0	0	1	1	1	28	5	48
여	1	0	0	open	1	0	32.22	3	III	2	0	0	78	0	78	IV 5FU+LV	3	neutropenia	0	0	1	1	1	13	24	78
남	2	0	0	lapa	2	0	7.83	2	II	2	0	0	6	1	12	IV 5FU+LV	3	neutropenia	0	0	1	1	1	31	12	6
남	2	0	0	lapa	2	0	11.24	3	ⅢB	2	0	1	10	0	35	FOLFOX	4	neutropenia	1	0	0	1	1	36	7	35
남	1	0	1	lapa	2	0	4.4	3	ⅢB	2	0	1	4	0	41	FOLFOX	4	neutropenia	1	0	0	1	1	28	15	41
여	1	0	0	robot	2	0	3.55	3	ⅢB	1	0	0	55	0	55	FOLFOX	4	neutropenia	1	0	0	1	1	23	11	55
남	1	0	0	robot	2	0	2.6	3	III	2	0	0	59	0	59	FOLFOX	4	neutropenia	1	0	0	1	1	19	5	59
여	2	0	0	open	1	1	1.82	3	IIIB	3	1	0	42	0	42	FOLFOX	4	neutropenia	1	0	0	1	1	24	27	42
남	2	0	1	lapa	2	0	464.24	4	ⅣA	3	0	1	28	0	39	FOLFOX	3	neutropenia	0	0	0	0	1	66	9	39
여	2	0	0	lapa	2	0	260.94	4	IV	2	1	1	16	0	69	FOLFOX	3	neutropenia	0	0	0	0	1	21	24	69
남	1	0	1	open	1	0	171.19	4	ⅣA	1	0	1	8	0	44	FOLFOX	3	neutropenia	1	0	0	1	1	46	12	44
여	1	0	0	open	1	0	65.25	4	IV	2	1	1	20	0	98	FOLFOX-A	3	neutropenia	1	0	0	1	1	27	17	98
남	2	0	0	lapa	2	0	49.97	4	IV	2	0	1	40	0	63	FOLFOX	3	neutropenia	1	0	0	1	1	26	8	63
여	1	0	1	open	1	0	44.35	4	IV	3	1	1	2	1	9	FOLFOX	3	neutropenia	0	0	0	0	1	14	15	3
남	1	0	0	open	1	0	18.62	4	IV	2	1	1	9	1	28	FOLFOX-A	3	neutropenia	1	0	0	1	1	25	29	28
남	1	0	1	robot	2	0	15.89	3	ⅢB	3	0	1	20	0	28	FOLFOX	3	neutropenia	0	0	0	0	1	31	8	28
남	1	0	0	robot	2	0	11.39	4	IV	1	1	1	31	0	78	FOLFOX	3	neutropenia	1	0	0	1	1	26	6	78
남	1	0	0	open	1	0	9.04	3	III	2	1	1	2	1	20	IV 5FU+LV	3	neutropenia	1	0	0	1	1	15	18	17
여	1	0	0	open	1	0	6.36	4	IV	1	1	1	36	0	66	FOLFOX	3	neutropenia	1	0	0	1	1	33	15	66
남	2	0	0	open	1	0	4.86	4	ⅣA	2	1	1	17	0	30	FOLFOX	3	neutropenia	1	0	0	1	1	36	14	30
남	1	0	0	robot	2	0	4.45	4	IV	1	0	1	13	1	39	FOLFOX	3	neutropenia	1	0	0	1	1	26	8	37
남	2	0	0	robot	2	0	4.22	4	IV	1	1	1	8	1	21	FOLFOX	3	neutropenia	1	0	0	1	1	14	16	21
여	2	0	0	robot	2	0	3.22	3	III	2	0	1	1	1	3	FOLFOX	3	neutropenia	1	0	0	1	1	21	9	3
여	1	0	0	lapa	2	0	3.03	3	ⅢB	2	0	1	25	0	36	FOLFOX	3	neutropenia	1	0	0	1	1	27	6	36
남	1	0	0	open	1	0	2.39	3	III	2	1	1	53	0	86	FOLFOX	3	neutropenia	0	0	0	0	1	16	19	86
남	1	0	0	lapa	2	0	2.17	2	ⅡA	2	0	1	5	1	9	FOLFOX	3	neutropenia	1	0	0	1	1	50	24	9
남	1	0	0	open	1	0	2.03	4	IV	2	1	1	10	1	18	FOLFIRI	3	neutropenia	1	0	0	1	1	21	23	12
남	2	0	0	lapa	2	0	1.99	3	III	2	1	1	10	1	29	FOLFOX	3	neutropenia	1	0	0	1	1	27	12	29
남	1	0	0	lapa	2	0	1.72	3	ⅢC	2	1	1	24	0	44	FOLFOX	3	neutropenia	1	0	0	1	1	19	5	44
여	1	0	1	lapa	2	0	0.85	4	ⅣA	2	1	1	18	0	28	FOLFOX	3	neutropenia	1	0	0	1	1	31	10	28
여	1	0	1	open	1	0	87.29	3	III	2	1	0	75	0	75	FOLFOX	3	neutropenia	1	0	0	1	1	30	10	75
남	2	0	0	lapa	2	0	47.57	2	ⅡB	2	1	0	29	0	29	FOLFOX	3	neutropenia	1	0	0	1	1	14	5	29
여	2	0	0	lapa	2	0	21.68	3	III	1	0	0	82	0	82	FOLFOX	3	neutropenia	1	0	0	1	1	30	13	82
여	1	0	0	open	1	0	18.28	3	III	2	0	0	88	0	88	FOLFOX	3	neutropenia	1	0	0	1	1	26	10	88
남	2	0	0	open	1	0	17.73	2	ⅡA	2	0	0	61	0	61	IV 5FU+LV	3	neutropenia	1	0	0	1	1	39	16	61
남	2	0	0	lapa	2	1	16.87	4	IVA	2	0	0	21	0	21	FOLFOX	3	neutropenia	1	0	0	1	1	24	15	21
남	1	0	0	robot	2	0	15.77	3	ⅢA	2	0	0	42	0	42	IV 5FU+LV	3	neutropenia	0	0	0	0	1	28	8	42
여	1	0	0	open	1	0	13.99	3	III	2	0	0	82	0	82	FOLFOX	3	neutropenia	1	0	0	1	1	16	8	82
여	1	0	1	lapa	2	0	13.34	3	ⅢB	2	0	0	47	0	47	IV 5FU+LV	3	neutropenia	1	0	0	1	1	37	10	47
남	1	0	0	open	1	0	12.7	4	IV	2	0	0	6	1	6	FOLFIRI	3	neutropenia	1	0	0	1	1	18	22	6
남	2	0	0	open	1	0	7.76	4	IV	2	0	0	73	0	73	FOLFOX	3	neutropenia	1	0	0	1	1	28	8	73
여	2	0	0	open	1	0	6.54	4	ⅣA	2	0	0	35	0	35	FOLFOX-E	3	neutropenia	1	0	0	1	1	51	27	35
여	1	0	1	robot	2	0	5.91	3	ⅢA	2	0	0	26	0	26	FOLFOX	3	neutropenia	1	0	0	1	1	47	5	26
여	2	0	0	lapa	2	0	4.91	3	III	2	0	0	73	0	73	IV 5FU+LV	3	neutropenia	1	0	0	1	1	20	13	73
남	1	0	0	open	1	0	4.04	3	III	2	1	0	78	0	78	FOLFOX-A	3	neutropenia	1	0	0	1	1	13	16	78
여	2	0	0	open	1	0	3.33	4	ⅣA	2	0	0	39	0	39	FOLFOX	3	neutropenia	1	0	0	1	1	32	13	39
여	1	0	0	lapa	2	0	2.9	3	III	2	1	0	70	0	70	FOLFOX	3	neutropenia	1	0	0	1	1	31	8	70
여	1	0	0	open	1	0	2.87	3	III	2	0	0	71	0	71	FOLFOX	3	neutropenia	1	0	0	1	1	13	18	71
남	1	0	0	open	1	0	2.79	3	III	1	1	0	77	0	77	FOLFOX	3	neutropenia	0	0	0	0	1	30	8	77
여	1	0	0	open	1	0	2.62	3	III	2	1	0	58	0	58	IV 5FU+LV	3	neutropenia	0	0	0	0	1	15	19	58
남	1	0	1	lapa	2	1	2.42	2	IIA	2	0	0	18	0	18	IV 5FU+LV	3	neutropenia	0	0	0	0	1	62	14	18
남	2	0	0	open	1	0	1.8	3	III	2	1	0	28	0	28	FOLFOX	3	neutropenia	1	0	0	1	1	15	8	28
남	1	0	0	lapa	2	0	1.58	3	III	2	0	0	59	0	59	FOLFOX	3	neutropenia	1	0	0	1	1	35	12	59
여	2	0	0	lapa	2	0	1.56	3	ⅢB	2	0	0	26	0	26	FOLFOX	3	neutropenia	0	0	0	0	1	28	5	26
여	1	0	0	open	1	0	1.53	3	III	2	0	0	58	0	58	FOLFOX	3	neutropenia	1	0	0	1	1	34	12	58
여	1	0	0	robot	2	0	1.33	3	III	1	1	0	82	0	82	IV 5FU+LV	3	neutropenia	1	0	0	1	1	25	14	82
여	1	0	0	open	1	0	1.2	3	III	2	0	0	80	0	80	FOLFOX	3	neutropenia	1	0	0	1	1	12	15	80
남	1	0	0	lapa	2	0	0.92	3	ⅢB	2	0	0	37	0	37	IV 5FU+LV	3	neutropenia	1	0	0	1	1	26	6	37
여	2	0	0	robot	2	0	0.78	3	III	2	1	0	72	0	72	IV 5FU+LV	3	neutropenia	0	0	0	0	1	18	9	72
남	1	0	0	robot	2	1	0.74	2	IIA	2	0	0	36	0	36	IV 5FU+LV	3	neutropenia	0	0	0	0	1	42	29	36
여	1	0	0	robot	2	0	0.35	3	III	2	0	0	72	0	72	IV 5FU+LV	3	neutropenia	1	0	0	1	1	27	6	72
여	1	0	1	open	1	1	238.47	4	IVA	2	0	1	4	1	8	Xeloda	2	neutropenia	1	0	0	1	0	83	73	8
남	1	0	1	open	1	0	79.59	4	IV	2	1	1	4	1	10	FOLFIRI	2	neutropenia	1	0	0	1	0	31	11	6
남	1	0	0	robot	2	0	49.7	3	III	2	0	1	19	0	51	IV 5FU+LV	2	neutropenia	1	0	0	1	0	28	15	51
여	1	0	0	open	1	0	22.15	3	III	2	0	1	7	1	31	FOLFOX	2	neutropenia	0	0	0	0	0	11	13	30
남	1	0	0	open	1	0	21.85	4	IV	2	1	1	16	1	49	FOLFOX	2	neutropenia	0	0	0	0	0	11	13	49
여	2	0	1	lapa	2	0	12.96	3	ⅢB	3	0	1	9	0	24	IV 5FU+LV	2	neutropenia	0	0	0	0	0	32	7	24
남	2	0	0	lapa	2	0	12.91	3	III	2	0	1	19	0	61	IV 5FU+LV	2	neutropenia	1	0	0	1	0	28	11	61
남	1	0	0	robot	2	0	8.99	2	ⅡA	2	0	1	2	0	33	IV 5FU+LV	2	neutropenia	0	0	0	0	0	21	7	33
남	1	0	0	open	1	0	7.71	3	ⅢB	2	0	1	28	0	55	IV 5FU+LV	2	neutropenia	0	0	0	0	0	28	9	55
남	1	0	0	robot	2	0	2.88	3	ⅢA	2	0	1	16	0	33	FOLFOX	2	neutropenia	1	0	0	1	0	29	6	33
여	1	0	0	lapa	2	0	2.87	4	IV	2	0	1	14	1	23	FOLFOX	2	neutropenia	0	0	0	0	0	56	10	22
남	2	0	0	open	1	0	2.39	3	III	3	1	1	12	1	23	IV 5FU+LV	2	neutropenia	0	0	0	0	0	25	16	23
여	1	0	0	robot	2	0	2.25	2	II	3	0	1	10	0	70	IV 5FU+LV	2	neutropenia	1	0	0	1	0	11	14	70
남	1	0	0	lapa	2	1	1.76	3	IIIB	2	0	1	7	0	28	IV 5FU+LV	2	neutropenia	1	0	0	1	0	34	11	28
여	1	0	0	open	1	0	1.69	4	IV	2	1	1	9	1	24	FOLFOX	2	neutropenia	0	0	0	0	0	46	19	18
남	2	0	0	robot	2	0	1.35	3	III	2	1	1	14	0	79	IV 5FU+LV	2	neutropenia	1	0	0	1	0	27	7	79
남	1	0	0	open	1	0	1.26	2	II	2	0	1	36	0	89	IV 5FU+LV	2	neutropenia	1	0	0	1	0	25	14	89
남	1	0	1	open	1	0	0.99	4	IV	2	0	1	9	1	38	FOLFIRI-E	2	neutropenia	1	0	0	1	0	33	14	37
여	1	0	0	open	1	0	132.16	3	III	2	0	0	57	0	57	IV 5FU+LV	2	neutropenia	0	0	0	0	0	21	12	57
여	2	0	1	lapa	2	0	41.17	4	ⅣA	2	0	0	27	0	27	FOLFOX	2	neutropenia	0	0	0	0	0	41	8	27
여	1	0	0	open	1	0	14.85	2	II	2	1	0	59	0	59	FOLFOX	2	neutropenia	0	0	0	0	0	15	18	59
여	1	0	0	open	1	0	14.1	3	III	2	0	0	99	0	99	FOLFOX	2	neutropenia	0	0	0	0	0	24	12	99
남	2	0	1	lapa	2	0	7.94	3	ⅢB	2	0	0	53	0	53	IV 5FU+LV	2	neutropenia	1	0	0	1	0	32	5	53
남	2	0	1	lapa	2	1	5.65	2	IIA	2	1	0	35	0	35	IV 5FU+LV	2	neutropenia	1	0	0	1	0	24	10	35
여	2	0	1	open	1	0	5.51	3	ⅢB	2	0	0	28	0	28	IV 5FU+LV	2	neutropenia	1	0	0	1	0	51	5	28
남	1	0	1	robot	2	0	5.31	3	III	2	1	0	72	0	72	IV 5FU+LV	2	neutropenia	1	0	0	1	0	69	9	72
남	2	0	0	lapa	2	0	4.69	3	ⅢB	2	1	0	37	0	37	FOLFOX	2	neutropenia	0	0	0	0	0	28	8	37
남	1	0	1	lapa	2	1	4.31	2	ⅡA	2	0	0	53	0	53	IV 5FU+LV	2	neutropenia	0	0	0	0	0	36	14	53
여	1	0	0	open	1	0	4.01	2	II	2	0	0	82	0	82	IV 5FU+LV	2	neutropenia	1	0	0	1	0	65	12	82
남	1	0	0	robot	2	0	2.48	3	III	2	0	0	72	0	72	FOLFOX	2	neutropenia	1	0	0	1	0	19	6	72
여	2	0	0	robot	2	0	2.12	4	ⅣA	2	0	0	26	0	26	FOLFOX	2	neutropenia	0	0	0	0	0	30	9	26
남	1	0	0	robot	2	0	1.91	2	II	2	0	0	79	0	79	IV 5FU+LV	2	neutropenia	0	0	0	0	0	26	8	79
남	1	0	1	lapa	2	0	1.91	3	ⅢB	2	0	0	30	0	30	IV 5FU+LV	2	neutropenia	1	0	0	1	0	32	12	30
남	2	0	0	lapa	2	0	1.74	3	III	2	0	0	69	0	69	FOLFOX	2	neutropenia	1	0	0	1	0	23	11	69
여	1	0	0	lapa	2	0	1.57	3	ⅢB	2	0	0	35	0	35	IV 5FU+LV	2	neutropenia	1	0	0	1	0	25	14	35
남	2	0	0	robot	2	0	1.42	3	III	2	0	0	76	0	76	IV 5FU+LV	2	neutropenia	0	0	0	0	0	19	9	76
남	1	0	1	open	1	0	1.02	4	ⅣA	1	0	0	33	0	33	FOLFOX	2	neutropenia	1	0	0	1	0	36	6	33
여	1	0	0	open	1	0	0.93	3	III	1	0	0	77	1	78	IV 5FU+LV	2	neutropenia	1	0	0	1	0	24	10	77
여	1	0	0	open	1	0	0.73	3	III	2	1	0	86	0	86	IV 5FU+LV	2	neutropenia	0	0	0	0	0	12	16	86
여	2	0	0	lapa	2	0	no data	3	ⅢB	2	0	1	18	0	50	IV 5FU+LV	1	neutropenia	0	0	0	0	0	25	9	50
남	1	0	0	open	1	0	72.5	4	IV	2	1	1	20	1	27	FOLFOX	1	neutropenia	0	0	0	0	0	18	24	27
남	2	0	1	robot	2	0	4.33	3	ⅢB	2	1	1	10	1	34	IV 5FU+LV	1	neutropenia	0	0	0	0	0	25	7	34
여	1	0	0	open	1	0	2.54	4	IV	2	0	1	11	1	27	FOLFIRI	1	neutropenia	0	0	0	0	0	23	10	25
여	1	0	1	open	1	0	1.79	4	IV	2	1	1	4	1	8	FOLFOX	1	neutropenia	0	0	0	0	0	20	11	8
남	1	0	0	robot	2	0	9.34	3	III	2	1	0	73	0	73	IV 5FU+LV	1	neutropenia	0	0	0	0	0	20	8	73
여	1	0	0	open	1	0	7.02	3	III	2	1	0	91	0	91	IV 5FU+LV	1	neutropenia	0	0	0	0	0	14	25	91
남	2	0	0	open	1	0	3.13	3	III	2	0	0	90	0	90	FOLFOX	1	neutropenia	0	0	0	0	0	23	9	90
남	1	0	0	open	1	0	2.19	3	III	2	1	0	80	0	80	IV 5FU+LV	1	neutropenia	0	0	0	0	0	12	16	80
여	1	0	0	open	1	0	1.38	3	III	2	1	0	9	1	13	IV 5FU+LV	1	neutropenia	0	0	0	0	0	11	17	9
여	2	0	1	open	1	0	1.35	3	III	2	0	0	57	0	57	IV 5FU+LV	1	neutropenia	0	0	0	0	0	28	11	57
남	2	0	1	lapa	2	0	1.19	0	0	2	0	0	25	0	25	IV 5FU+LV	1	neutropenia	0	0	0	0	0	27	6	25
여	2	0	0	lapa	2	0	0.93	2	II	2	0	0	59	0	59	IV 5FU+LV	1	neutropenia	0	0	0	0	0	23	10	59
남	1	0	1	robot	2	0	3.27	2	ⅡA	2	0	1	25	0	33	IV 5FU+LV	5	neutropenic colitis	0	0	1	1	1	32	7	33
여	2	0	0	open	1	0	1.25	3	III	2	1	0	1	1	1	IV 5FU+LV	5	neutropenic colitis	0	0	1	1	1	20	13	1
여	1	0	0	robot	2	0	2.13	4	IV	2	0	1	4	1	15	Xeloda	3	neutropenic colitis	1	0	0	1	1	60	7	13
여	1	0	1	lapa	2	0	3.47	3	ⅢB	1	0	0	38	0	38	IV 5FU+LV	3	neutropenic colitis	1	0	0	1	1	33	11	38
여	1	0	0	lapa	2	0	1.72	2	II	2	0	0	51	0	51	IV 5FU+LV	3	neutropenic colitis	1	0	0	1	1	29	13	51
남	1	0	0	robot	2	1	3.07	3	IIIB	2	1	1	42	0	41	IV 5FU+LV	2	oral ulcer	0	0	0	0	0	37	26	41
남	2	0	1	robot	2	1	1.27	2	IIA	2	0	1	29	0	21	IV 5FU+LV	2	oral ulcer	0	0	0	0	0	30	15	21
남	1	0	0	robot	2	1	2.26	2	IIA	2	1	0	40	0	40	IV 5FU+LV	2	oral ulcer	0	0	0	0	0	38	12	40
남	1	0	0	open	1	0	13.4	3	III	2	0	0	83	0	83	FOLFOX	3	perianal abscess	0	0	0	0	1	13	15	83
남	1	0	0	lapa	2	0	10.13	3	III	1	1	0	52	1	53	FOLFOX	4	pneumonia	1	0	1	1	1	20	6	52
남	2	0	0	open	1	0	5.37	3	III	2	0	0	16	1	28	IV 5FU+LV	3	pneumonia	0	0	1	1	1	14	21	16
남	2	0	0	lapa	2	0	12.88	3	III	2	1	1	22	1	84	FOLFOX	3	pneumonia	0	0	0	0	1	25	12	82
여	2	0	0	open	1	0	1.5	3	III	2	1	0	96	0	96	IV 5FU+LV	2	POI	1	0	0	1	0	22	13	96
남	2	0	0	lapa	2	0	3.4	2	ⅡA	2	0	1	43	0	60	IV 5FU+LV	4	stomatitis	0	0	1	1	1	76	10	60
남	3	0	1	open	1	0	20	2	ⅡA	2	1	0	23	0	23	IV 5FU+LV	4	stomatitis	0	0	1	1	1	62	8	23
남	2	0	0	lapa	2	0	6.79	3	IIIA	2	0	0	74	0	74	IV 5FU+LV	4	stomatitis	0	0	1	1	1	35	10	74
남	1	0	0	lapa	2	0	1.58	3	III	2	0	1	8	1	11	IV 5FU+LV	3	stomatitis	0	0	1	1	1	21	10	9
남	2	0	0	open	1	0	3.67	3	III	2	0	0	96	0	96	IV 5FU+LV	3	stomatitis	1	0	1	1	1	31	14	96
여	1	0	0	lapa	2	0	2.74	2	ⅡA	2	0	0	1	1	1	IV 5FU+LV	3	stomatitis	0	0	1	1	1	28	11	1
남	2	0	0	robot	2	0	2.62	3	III	1	0	0	12	1	19	IV 5FU+LV	3	stomatitis	0	0	1	1	1	33	7	12
남	2	0	0	open	1	0	2.53	2	II	2	0	0	66	0	66	IV 5FU+LV	3	stomatitis	0	0	1	1	1	23	11	66
남	1	0	0	open	1	0	2.1	2	ⅡA	2	0	0	30	0	30	IV 5FU+LV	3	stomatitis	0	0	1	1	1	31	9	30
여	2	0	0	lapa	2	0	1.03	3	ⅢA	1	0	0	36	0	36	IV 5FU+LV	3	stomatitis	0	0	1	1	1	32	9	36
남	1	0	1	robot	2	0	19.78	3	III	2	0	1	14	0	64	IV 5FU+LV	3	stomatitis	1	0	0	1	1	21	8	64
여	1	0	0	open	1	0	9.29	3	III	2	0	1	9	0	101	IV 5FU+LV	3	stomatitis	1	0	0	1	1	22	12	101
여	1	0	1	robot	2	0	3.96	1	I	3	0	1	10	1	28	IV 5FU+LV	3	stomatitis	1	0	0	1	1	28	14	27
여	1	0	1	open	1	0	2.52	3	III	2	0	1	3	1	24	IV 5FU+LV	3	stomatitis	1	0	0	1	1	46	12	24
여	1	0	0	lapa	2	0	2.12	3	III	2	0	1	27	0	89	IV 5FU+LV	3	stomatitis	1	0	0	1	1	20	8	89
여	1	0	0	lapa	2	0	1.59	3	ⅢA	2	1	1	12	1	23	IV 5FU+LV	3	stomatitis	1	0	0	1	1	30	6	23
여	2	0	1	open	1	0	1.26	2	II	2	0	1	12	1	49	IV 5FU+LV	3	stomatitis	0	1	0	0	1	15	20	27
여	2	0	0	robot	2	0	no data	2	II	2	1	0	83	0	83	IV 5FU+LV	3	stomatitis	1	0	0	1	1	26	8	83
남	1	0	0	robot	2	0	4.26	2	II	2	0	0	64	0	64	IV 5FU+LV	3	stomatitis	1	0	0	1	1	28	9	64
남	2	0	0	lapa	2	0	4.16	3	III	2	1	0	4	0	4	IV 5FU+LV	3	stomatitis	0	0	0	0	1	21	7	4
남	2	0	0	open	1	0	3.77	2	II	2	0	0	93	0	93	IV 5FU+LV	3	stomatitis	1	0	0	1	1	28	12	93
여	1	0	1	lapa	2	0	3.44	3	III	1	0	0	55	0	55	IV 5FU+LV	3	stomatitis	1	0	0	1	1	28	10	55
남	1	0	0	lapa	2	0	3.32	2	II	2	0	0	60	0	60	IV 5FU+LV	3	stomatitis	1	0	0	1	1	32	16	60
여	1	0	0	robot	2	0	2.99	2	II	1	0	0	80	0	80	IV 5FU+LV	3	stomatitis	1	0	0	1	1	20	6	80
남	1	0	0	open	1	0	2.78	3	III	1	0	0	69	0	69	IV 5FU+LV	3	stomatitis	0	0	0	0	1	26	15	69
여	1	0	0	lapa	2	0	2.67	3	III	2	1	0	70	0	70	IV 5FU+LV	3	stomatitis	1	0	0	1	1	19	8	70
여	1	0	0	lapa	2	0	2.58	2	ⅡA	2	0	0	37	0	37	IV 5FU+LV	3	stomatitis	1	0	0	1	1	85	9	37
남	2	0	0	open	1	0	2.26	3	ⅢB	2	0	0	13	0	13	IV 5FU+LV	3	stomatitis	1	0	0	1	1	33	9	13
남	1	0	0	lapa	2	0	2.05	3	III	2	0	0	67	0	67	IV 5FU+LV	3	stomatitis	1	0	0	1	1	16	8	67
남	1	0	1	lapa	2	0	2.03	2	ⅡA	2	0	0	28	0	28	IV 5FU+LV	3	stomatitis	1	0	0	1	1	33	6	28
여	1	0	1	lapa	2	0	1.59	2	ⅡA	2	0	0	48	0	48	IV 5FU+LV	3	stomatitis	1	0	0	1	1	25	9	48
남	1	0	0	lapa	2	0	1.54	2	II	2	0	0	37	1	37	IV 5FU+LV	3	stomatitis	1	0	0	1	1	27	15	37
남	1	0	1	lapa	2	0	1.52	0	0	2	0	0	56	0	56	IV 5FU+LV	3	stomatitis	0	0	0	0	1	25	8	56
남	1	0	0	open	1	0	1.43	2	II	2	0	0	79	0	79	IV 5FU+LV	3	stomatitis	1	0	0	1	1	21	10	79
남	2	0	1	robot	2	0	1.41	2	ⅡA	2	0	0	28	0	28	IV 5FU+LV	3	stomatitis	0	0	0	0	1	35	8	28
남	1	0	0	robot	2	0	1.25	3	ⅢA	2	0	0	31	0	31	IV 5FU+LV	3	stomatitis	1	0	0	1	1	24	10	31
남	2	0	0	lapa	2	0	1.01	3	ⅢA	1	0	0	38	0	38	IV 5FU+LV	3	stomatitis	0	0	0	0	1	14	5	38
여	1	0	0	open	1	1	0.94	3	IIIB	2	0	0	59	0	59	IV 5FU+LV	3	stomatitis	0	1	0	0	1	46	22	59
남	2	0	0	robot	2	0	0.72	2	II	2	0	0	59	0	59	Xeloda	3	stomatitis	1	0	0	1	1	23	9	59
여	1	0	0	lapa	2	0	0.37	2	II	1	1	0	74	0	74	IV 5FU+LV	3	stomatitis	1	0	0	1	1	25	13	74
여	1	0	0	open	1	1	76.95	3	IIIB	2	1	1	10	1	31	IV 5FU+LV	2	stomatitis	1	0	0	1	0	50	26	31
남	1	0	1	robot	2	1	57.8	4	IVA	2	0	1	8	1	19	Xeloda	2	stomatitis	1	0	0	1	0	19	20	19
남	1	0	1	open	1	0	49.66	2	II	2	0	1	23	0	39	IV 5FU+LV	2	stomatitis	0	0	0	0	0	45	20	39
여	3	0	1	open	1	0	13.82	2	ⅡA	2	0	1	11	0	26	IV 5FU+LV	2	stomatitis	0	0	0	0	0	11	9	26
남	2	0	0	lapa	2	0	10.36	3	III	2	1	1	17	1	29	FOLFOX	2	stomatitis	1	0	0	1	0	24	5	28
남	2	0	1	robot	2	0	7.5	1	I	2	0	1	18	1	24	IV 5FU+LV	2	stomatitis	0	0	0	0	0	59	5	24
남	1	0	0	lapa	2	0	4.07	3	ⅢB	2	0	1	18	0	55	IV 5FU+LV	2	stomatitis	1	0	0	1	0	20	9	55
남	1	0	1	robot	2	0	4.07	3	ⅢB	2	1	1	5	0	42	IV 5FU+LV	2	stomatitis	0	0	0	0	0	36	7	42
남	2	0	0	robot	2	0	3.5	3	III	2	1	1	48	1	70	IV 5FU+LV	2	stomatitis	1	0	0	1	0	27	7	69
여	2	0	1	lapa	2	0	3.39	4	ⅣA	2	1	1	3	1	9	FOLFIRI	2	stomatitis	0	0	0	0	0	36	9	9
남	1	0	0	robot	2	0	3.32	3	III	2	1	1	18	1	41	IV 5FU+LV	2	stomatitis	1	0	0	1	0	20	6	39
여	1	0	0	open	1	0	3.11	3	III	2	0	1	9	0	58	IV 5FU+LV	2	stomatitis	1	0	0	1	0	22	11	58
남	1	0	0	robot	2	1	3.1	2	ⅡA	2	0	1	9	1	55	IV 5FU+LV	2	stomatitis	1	0	0	1	0	35	15	55
남	2	0	0	robot	2	0	2.18	2	II	2	0	1	35	0	99	IV 5FU+LV	2	stomatitis	1	0	0	1	0	11	13	99
남	1	0	1	open	1	0	0.92	3	III	2	1	1	16	0	92	IV 5FU+LV	2	stomatitis	0	0	0	0	0	25	12	92
남	1	0	0	open	1	0	0.89	2	II	2	0	1	6	1	42	IV 5FU+LV	2	stomatitis	1	0	0	1	0	27	11	33
여	2	0	0	open	1	0	0.52	2	ⅡA	2	1	1	6	0	39	IV 5FU+LV	2	stomatitis	0	0	0	0	0	25	9	39
남	2	0	0	open	1	0	0.23	2	II	2	0	1	24	0	97	IV 5FU+LV	2	stomatitis	1	0	0	1	0	26	10	97
남	1	0	0	robot	2	0	no data	2	II	2	0	0	83	0	83	IV 5FU+LV	2	stomatitis	0	0	0	0	0	28	8	83
남	1	0	0	robot	2	0	no data	2	II	1	0	0	86	0	86	IV 5FU+LV	2	stomatitis	1	0	0	1	0	28	8	86
남	1	0	1	lapa	2	0	no data	0	0	2	0	0	34	0	34	IV 5FU+LV	2	stomatitis	0	0	0	0	0	30	8	34
남	2	0	1	robot	2	0	no data	2	ⅡA	2	0	0	23	0	23	Xeloda	2	stomatitis	1	0	0	1	0	35	8	23
남	1	0	1	lapa	2	0	86.92	3	ⅢB	2	1	0	53	0	53	IV 5FU+LV	2	stomatitis	0	0	0	0	0	35	7	53
여	1	0	0	open	1	0	35.12	3	III	2	1	0	89	0	89	IV 5FU+LV	2	stomatitis	1	0	0	1	0	29	9	89
남	2	0	1	lapa	2	0	17.26	2	ⅡA	2	0	0	24	0	24	IV 5FU+LV	2	stomatitis	1	0	0	1	0	31	10	24
여	1	0	0	robot	2	0	13.28	3	III	2	1	0	84	0	84	IV 5FU+LV	2	stomatitis	0	0	0	0	0	28	12	84
여	2	0	0	open	1	0	8.32	3	III	2	0	0	81	0	81	IV 5FU+LV	2	stomatitis	0	0	0	0	0	25	12	81
남	1	0	0	open	1	0	6.61	3	III	2	1	0	64	0	64	IV 5FU+LV	2	stomatitis	1	0	0	1	0	25	14	64
남	2	0	0	open	1	0	6.03	2	II	2	0	0	79	0	79	IV 5FU+LV	2	stomatitis	1	0	0	1	0	21	12	79
남	1	0	1	lapa	2	0	5.94	3	III	3	1	0	75	0	75	IV 5FU+LV	2	stomatitis	0	0	0	0	0	33	10	75
여	1	0	0	open	1	0	5.03	3	III	2	0	0	90	0	90	IV 5FU+LV	2	stomatitis	1	0	0	1	0	28	16	90
여	1	0	0	robot	2	0	3.89	3	ⅢB	2	0	0	57	0	57	IV 5FU+LV	2	stomatitis	0	0	0	0	0	19	9	57
여	1	0	0	robot	2	0	3.74	2	ⅡA	2	0	0	33	0	33	Xeloda	2	stomatitis	0	0	0	0	0	34	13	33
남	2	0	1	open	1	0	3.66	1	I	2	0	0	58	0	58	IV 5FU+LV	2	stomatitis	0	0	0	0	0	32	21	58
남	1	0	1	lapa	2	0	3.63	2	II	2	0	0	74	0	74	IV 5FU+LV	2	stomatitis	1	0	0	1	0	55	8	74
남	1	0	0	open	1	0	3.59	2	II	2	0	0	79	0	79	IV 5FU+LV	2	stomatitis	0	0	0	0	0	27	11	79
남	1	0	0	open	1	0	3.51	2	II	1	0	0	70	0	70	IV 5FU+LV	2	stomatitis	0	0	0	0	0	22	11	70
여	2	0	0	lapa	2	0	3.31	3	ⅢA	2	0	0	24	0	24	IV 5FU+LV	2	stomatitis	1	0	0	1	0	31	5	24
남	2	0	0	lapa	2	0	3.1	3	ⅢB	2	0	0	6	0	6	IV 5FU+LV	2	stomatitis	0	0	0	0	0	35	6	6
남	1	0	0	robot	2	0	3.08	2	II	2	0	0	60	0	60	IV 5FU+LV	2	stomatitis	1	0	0	1	0	26	6	60
여	1	0	0	robot	2	0	3.06	2	II	2	0	0	56	0	56	IV 5FU+LV	2	stomatitis	0	0	0	0	0	24	12	56
남	2	0	1	lapa	2	0	3.04	1	I	2	0	0	57	0	57	IV 5FU+LV	2	stomatitis	1	0	0	1	0	27	7	57
여	1	0	0	open	1	0	3.01	3	III	2	1	0	69	0	69	IV 5FU+LV	2	stomatitis	0	0	0	0	0	29	13	69
남	2	0	0	lapa	2	0	2.71	2	II	1	0	0	95	0	95	IV 5FU+LV	2	stomatitis	0	0	0	0	0	18	9	95
남	1	0	0	open	1	0	2.54	2	II	2	0	0	53	0	53	IV 5FU+LV	2	stomatitis	0	0	0	0	0	19	11	53
남	1	0	0	lapa	2	0	2.53	2	II	2	0	0	73	0	73	IV 5FU+LV	2	stomatitis	0	0	0	0	0	25	9	73
남	1	0	0	lapa	2	0	2.4	2	II	1	0	0	76	0	76	IV 5FU+LV	2	stomatitis	0	0	0	0	0	17	6	76
여	2	0	0	open	1	0	2.33	3	ⅢB	2	1	0	28	0	28	IV 5FU+LV	2	stomatitis	1	0	0	1	0	48	15	28
남	1	0	0	robot	2	0	2.28	3	ⅢA	2	1	0	36	0	36	FOLFOX	2	stomatitis	1	0	0	1	0	67	8	36
여	1	0	0	robot	2	0	2.21	3	III	2	1	0	71	0	71	IV 5FU+LV	2	stomatitis	0	0	0	0	0	31	8	71
남	2	0	1	open	1	0	2.07	1	I	2	0	0	52	0	52	IV 5FU+LV	2	stomatitis	1	0	0	1	0	37	10	52
남	2	0	1	lapa	2	0	1.99	3	III	2	0	0	64	0	64	IV 5FU+LV	2	stomatitis	0	0	0	0	0	48	10	64
남	1	0	0	open	1	0	1.97	2	II	2	0	0	58	0	58	Xeloda	2	stomatitis	1	0	0	1	0	27	10	58
여	1	0	0	robot	2	1	1.89	3	IIIB	2	1	0	72	0	72	IV 5FU+LV	2	stomatitis	1	0	0	1	0	38	21	72
여	2	0	0	robot	2	0	1.86	3	III	2	1	0	76	0	76	IV 5FU+LV	2	stomatitis	1	0	0	1	0	28	9	76
남	1	0	0	robot	2	0	1.67	2	II	1	0	0	71	0	71	IV 5FU+LV	2	stomatitis	1	0	0	1	0	19	10	71
남	2	0	0	lapa	2	1	1.57	3	IIIA	2	1	0	73	0	73	IV 5FU+LV	2	stomatitis	0	0	0	0	0	38	20	73
여	2	0	1	open	1	0	1.49	1	I	1	0	0	55	0	55	IV 5FU+LV	2	stomatitis	1	0	0	1	0	25	10	55
남	2	0	0	robot	2	0	1.36	2	II	1	0	0	59	0	59	IV 5FU+LV	2	stomatitis	0	0	0	0	0	31	5	59
남	2	0	0	lapa	2	0	1.23	2	II	2	1	0	101	0	101	IV 5FU+LV	2	stomatitis	1	0	0	1	0	8	8	101
남	1	0	0	lapa	2	0	1.19	3	III	2	0	0	71	0	71	IV 5FU+LV	2	stomatitis	0	0	0	0	0	26	9	71
여	1	0	0	open	1	0	1.12	2	II	2	0	0	87	0	87	Xeloda	2	stomatitis	0	0	0	0	0	19	12	87
여	1	0	0	open	1	0	0.88	2	II	2	0	0	67	0	67	IV 5FU+LV	2	stomatitis	0	0	0	0	0	28	10	67
여	1	0	0	open	1	0	0.85	2	II	2	0	0	87	0	87	IV 5FU+LV	2	stomatitis	0	0	0	0	0	25	14	87
남	1	0	0	robot	2	0	no data	3	III	2	1	1	23	0	88	IV 5FU+LV	1	stomatitis	0	0	0	0	0	24	12	88
여	2	0	0	lapa	2	0	59.41	4	IV	2	1	1	13	1	52	FOLFIRI	1	stomatitis	0	0	0	0	0	22	12	52
여	1	0	0	lapa	2	0	37.06	3	ⅢB	2	1	1	21	0	38	IV 5FU+LV	1	stomatitis	0	0	0	0	0	66	7	38
남	1	0	0	robot	2	0	18.08	3	III	2	1	1	30	0	86	IV 5FU+LV	1	stomatitis	0	0	0	0	0	13	6	86
남	3	0	0	open	1	0	10.31	4	IV	2	0	1	7	1	72	FOLFIRI-E	1	stomatitis	0	0	0	0	0	28	11	72
남	2	0	0	open	1	0	5.7	3	III	2	0	1	72	0	93	IV 5FU+LV	1	stomatitis	0	0	0	0	0	29	12	93
여	2	0	0	lapa	2	0	3.95	3	ⅢC	2	0	1	6	1	17	Xeloda	1	stomatitis	0	0	0	0	0	32	9	10
남	2	0	1	open	1	0	2.95	2	II	2	0	1	3	1	41	IV 5FU+LV	1	stomatitis	0	0	0	0	0	32	20	41
남	1	0	0	open	1	0	2.91	2	II	1	1	1	22	0	77	IV 5FU+LV	1	stomatitis	0	0	0	0	0	21	10	77
여	1	0	0	open	1	0	1.36	3	III	2	1	1	22	0	98	IV 5FU+LV	1	stomatitis	0	0	0	0	0	25	12	98
남	1	0	0	lapa	2	0	no data	2	II	1	0	0	86	0	86	IV 5FU+LV	1	stomatitis	0	0	0	0	0	24	10	86
남	1	0	0	lapa	2	0	no data	3	III	2	1	0	79	0	79	IV 5FU+LV	1	stomatitis	0	0	0	0	0	25	7	79
남	1	0	1	robot	2	0	30.91	3	ⅢB	2	1	0	55	0	55	IV 5FU+LV	1	stomatitis	0	0	0	0	0	25	6	55
남	1	0	0	open	1	0	16	2	II	2	1	0	10	0	10	IV 5FU+LV	1	stomatitis	0	0	0	0	0	21	11	10
남	2	0	0	robot	2	0	10.54	3	III	2	1	0	71	0	71	IV 5FU+LV	1	stomatitis	0	0	0	0	0	8	12	71
여	1	0	1	robot	2	0	7.28	3	III	2	0	0	61	0	61	IV 5FU+LV	1	stomatitis	0	0	0	0	0	20	7	61
남	1	0	0	open	1	0	6.68	2	II	2	0	0	71	0	71	IV 5FU+LV	1	stomatitis	0	0	0	0	0	27	11	71
남	2	0	1	lapa	2	0	6.43	2	ⅡA	2	0	0	31	0	31	IV 5FU+LV	1	stomatitis	0	0	0	0	0	28	11	31
남	2	0	0	lapa	2	1	6.26	3	IIIA	1	0	0	10	0	10	IV 5FU+LV	1	stomatitis	0	0	0	0	0	56	7	10
남	2	0	1	robot	2	0	5.58	2	ⅡA	2	0	0	43	0	43	IV 5FU+LV	1	stomatitis	0	0	0	0	0	28	11	43
여	1	0	0	open	1	0	5.31	3	III	2	1	0	83	0	83	IV 5FU+LV	1	stomatitis	0	0	0	0	0	22	11	83
남	1	0	0	robot	2	0	4.9	3	III	2	1	0	79	0	79	IV 5FU+LV	1	stomatitis	0	0	0	0	0	25	10	79
남	1	0	1	robot	2	0	4.86	1	I	2	0	0	34	0	34	IV 5FU+LV	1	stomatitis	0	0	0	0	0	40	16	34
남	1	0	0	robot	2	0	4.29	2	II	2	0	0	59	0	59	IV 5FU+LV	1	stomatitis	0	0	0	0	0	22	37	59
여	1	0	0	robot	2	0	4.09	2	II	2	0	0	56	0	56	IV 5FU+LV	1	stomatitis	0	0	0	0	0	43	10	56
여	1	0	0	open	1	0	3.79	2	II	2	1	0	82	0	82	IV 5FU+LV	1	stomatitis	0	0	0	0	0	30	10	82
여	1	0	0	open	1	0	3.7	2	II	3	0	0	86	0	86	IV 5FU+LV	1	stomatitis	0	0	0	0	0	21	10	86
여	2	0	1	lapa	2	0	3.34	3	ⅢB	2	0	0	40	0	40	IV 5FU+LV	1	stomatitis	0	0	0	0	0	21	8	40
여	2	0	1	lapa	2	0	3.3	2	IIB	2	0	0	6	0	6	IV 5FU+LV	1	stomatitis	0	0	0	0	0	32	7	6
남	1	0	0	open	1	0	2.77	2	II	2	0	0	70	0	70	IV 5FU+LV	1	stomatitis	0	0	0	0	0	27	27	70
남	2	0	0	lapa	2	0	2.76	2	II	2	0	0	68	0	68	IV 5FU+LV	1	stomatitis	0	0	0	0	0	18	10	68
남	1	0	0	lapa	2	0	2.71	2	II	2	0	0	76	0	76	IV 5FU+LV	1	stomatitis	0	0	0	0	0	27	7	76
여	1	0	1	lapa	2	0	2.68	2	ⅡA	2	0	0	26	0	26	IV 5FU+LV	1	stomatitis	0	0	0	0	0	34	5	26
여	1	0	0	open	1	0	2.59	2	II	2	0	0	82	0	82	Xeloda	1	stomatitis	0	0	0	0	0	20	10	82
남	1	0	1	open	1	0	1.79	2	II	2	0	0	74	0	74	IV 5FU+LV	1	stomatitis	0	0	0	0	0	21	9	74
남	1	0	1	lapa	2	0	1.6	3	ⅢB	2	0	0	36	0	36	IV 5FU+LV	1	stomatitis	0	0	0	0	0	21	5	36
남	2	0	0	robot	2	0	1.58	3	III	2	0	0	71	0	71	IV 5FU+LV	1	stomatitis	0	0	0	0	0	21	8	71
여	1	0	0	robot	2	0	1.39	3	III	2	0	0	20	1	21	IV 5FU+LV	1	stomatitis	0	0	0	0	0	19	6	20
남	1	0	0	lapa	2	0	0.99	2	II	1	1	0	91	0	91	Xeloda	1	stomatitis	0	0	0	0	0	21	8	91
여	1	0	0	lapa	2	0	0.49	3	ⅢA	3	1	0	36	0	36	Xeloda	1	stomatitis	0	0	0	0	0	46	19	36
여	1	0	1	open	1	0	9.64	4	IV	1	0	1	19	0	47	FOLFOX	3	thrombocytopenia	0	0	1	1	1	23	10	47
여	2	0	0	lapa	2	0	2.63	2	II	2	0	1	43	1	62	IV 5FU+LV	3	thrombocytopenia	0	0	1	1	1	21	9	62
남	1	0	0	robot	2	0	no data	3	ⅢB	2	1	0	48	0	48	IV 5FU+LV	3	thrombocytopenia	0	0	1	1	1	32	6	48
남	1	0	1	robot	2	0	18.23	2	ⅡA	2	0	0	39	0	39	IV 5FU+LV	3	thrombocytopenia	0	0	1	1	1	26	7	39
여	1	0	0	lapa	2	0	0.86	3	ⅢB	2	0	0	43	0	43	FOLFOX	3	thrombocytopenia	0	0	1	1	1	25	7	43
여	2	0	0	lapa	2	0	0.61	3	III	2	0	0	59	0	59	IV 5FU+LV	3	thrombocytopenia	0	0	1	1	1	25	10	59
남	1	0	0	open	1	0	15.26	3	III	2	0	1	7	0	69	FOLFOX	3	thrombocytopenia	1	0	0	1	1	23	9	69
여	1	0	0	robot	2	0	3.75	4	IV	2	1	1	33	1	37	FOLFOX	3	thrombocytopenia	1	0	0	1	1	57	13	37
여	2	0	0	robot	2	0	258.68	3	III	3	0	0	60	0	60	FOLFOX	3	thrombocytopenia	1	0	0	1	1	30	17	60
여	1	0	0	lapa	2	0	2.61	3	III	2	1	0	71	0	71	FOLFOX	3	thrombocytopenia	1	0	0	1	1	14	18	71
남	1	0	0	lapa	2	0	2.39	2	ⅡA	2	0	0	31	0	31	FOLFOX	3	thrombocytopenia	1	0	0	1	1	38	6	31
남	1	0	0	open	1	1	2.21	2	IIA	2	0	0	16	0	16	FOLFOX	3	thrombocytopenia	1	0	0	1	1	55	31	16
남	2	0	0	lapa	2	0	1.68	3	III	2	1	0	76	0	76	FOLFOX	3	thrombocytopenia	1	0	0	1	1	15	10	76
남	2	0	0	lapa	2	0	1.66	3	ⅢB	2	1	0	5	0	5	FOLFOX	3	thrombocytopenia	1	0	0	1	1	40	6	5
여	2	0	0	robot	2	0	1.26	3	III	3	1	1	11	1	15	FOLFOX	2	thrombocytopenia	1	0	0	1	0	31	9	11
남	2	0	0	lapa	2	0	0.82	3	III	2	1	1	10	1	17	FOLFOX	2	thrombocytopenia	1	0	0	1	0	23	11	16
남	2	0	0	lapa	2	1	4.79	3	IIIB	2	0	0	63	0	63	FOLFOX	2	thrombocytopenia	1	0	0	1	0	39	30	63
여	1	0	0	lapa	2	0	2.75	2	ⅡA	2	0	0	24	0	24	IV 5FU+LV	2	urinary frequency	0	0	0	0	0	32	7	24
남	2	0	0	lapa	2	0	1.92	2	II	2	0	0	57	0	57	IV 5FU+LV	2	urinary frequency	0	0	0	0	0	21	12	57
남	1	0	1	lapa	2	1	1.59	3	IIIB	2	0	1	17	0	28	IV 5FU+LV	3	urticaria	0	0	0	0	1	36	8	28
남	2	0	0	lapa	2	1	12.71	3	IIIB	2	1	1	3	0	35	IV 5FU+LV	3	UTI	0	0	1	1	1	23	12	35
남	1	0	1	open	1	1	71.24	2	IIC	1	0	0	49	0	49	IV 5FU+LV	3	UTI	0	0	1	1	1	51	49	49
남	3	0	1	lapa	2	0	62.07	3	ⅢC	2	0	0	30	0	30	IV 5FU+LV	3	vomiting	0	0	0	0	1	54	17	30
남	1	0	0	open	1	0	38.72	3	III	2	1	0	9	1	11	FOLFOX	3	vomiting	0	1	0	0	1	25	15	9
여	2	0	0	lapa	2	0	3.11	2	ⅡA	2	0	0	55	0	55	IV 5FU+LV	3	vomiting	0	0	0	0	1	34	8	55
남	1	0	1	open	1	1	5.33	2	IIA	2	0	0	36	0	36	IV 5FU+LV	2	vomiting	0	0	0	0	0	47	22	36
남	2	0	0	open	1	0	1.64	3	III	2	0	0	79	0	79	FOLFOX	2	vomiting	0	0	0	0	0	12	14	79
여	1	0	0	open	1	0	12.51	4	IV	2	0	1	11	0	53	FOLFOX-A	1	vomiting	0	0	0	0	0	23	10	53
남	2	0	0	open	1	1	12.83	2	IIA	2	0	0	46	0	46	IV 5FU+LV	1	vomiting	0	0	0	0	0	29	19	46
여	1	0	0	lapa	2	0	12.05	2	II	2	0	0	63	0	63	IV 5FU+LV	1	vomiting	0	0	0	0	0	21	10	63
남	1	0	0	robot	2	0	2.98	3	ⅢB	1	0	0	51	0	51	IV 5FU+LV	1	vomiting	0	0	0	0	0	20	7	51
남	1	0	0	lapa	2	0	no data	3	ⅢB	3	1	1	6	1	40	IV 5FU+LV	0	0	0	0	0	0	0	19	6	39
남	2	0	0	robot	2	0	no data	3	III	2	0	1	31	0	90	IV 5FU+LV	0	0	0	0	0	0	0	26	5	90
남	2	0	0	open	1	1	393	4	ⅣA	2	0	1	6	0	29	FOLFOX	0	0	0	0	0	0	0	56	42	29
남	2	0	1	open	1	0	146.32	4	IV	2	1	1	4	1	18	FOLFOX	0	0	0	0	0	0	0	26	9	4
남	1	0	1	open	1	0	127.06	4	IV	2	0	1	14	1	40	FOLFOX-E	0	0	0	0	0	0	0	33	15	40
여	2	0	0	open	1	0	100.49	4	ⅣB	2	0	1	13	1	37	FOLFOX	0	0	0	0	0	0	0	31	8	36
여	1	0	0	lapa	2	0	88.72	3	ⅢB	2	1	1	7	0	43	IV 5FU+LV	0	0	0	0	0	0	0	22	13	43
여	1	0	0	open	1	0	44.61	4	IV	2	1	1	1	1	4	Xeloda	0	0	0	0	0	0	0	27	18	1
여	2	0	0	open	1	0	44.17	4	IV	2	0	1	13	1	32	FOLFOX	0	0	0	0	0	0	0	30	79	32
남	1	0	0	lapa	2	0	38.87	3	III	2	1	1	12	1	38	IV 5FU+LV	0	0	0	0	0	0	0	26	16	38
남	1	0	0	open	1	0	34.07	4	IV	2	1	1	15	1	32	FOLFOX	0	0	0	0	0	0	0	28	19	31
남	1	0	1	robot	2	0	29.69	2	ⅡA	2	0	1	16	0	50	IV 5FU+LV	0	0	0	0	0	0	0	19	10	50
여	1	0	1	open	1	0	28.29	3	ⅢB	2	0	1	7	1	30	IV 5FU+LV	0	0	0	0	0	0	0	21	10	29
여	2	0	0	open	1	0	24.23	3	III	2	1	1	12	1	27	Xeloda	0	0	0	0	0	0	0	26	11	26
남	2	0	1	robot	2	0	22.52	3	ⅢB	2	0	1	17	0	29	IV 5FU+LV	0	0	0	0	0	0	0	28	10	29
여	1	0	1	open	1	0	19.83	4	IV	2	1	1	3	1	20	FOLFOX-A	0	0	0	0	0	0	0	34	14	20
남	1	0	0	lapa	2	0	15.34	2	II	2	0	1	55	0	79	IV 5FU+LV	0	0	0	0	0	0	0	25	9	79
남	1	0	1	open	1	0	13.89	3	III	2	0	1	20	0	81	IV 5FU+LV	0	0	0	0	0	0	0	16	21	81
남	1	0	0	open	1	0	12.79	3	III	1	0	1	7	0	71	FOLFOX	0	0	0	0	0	0	0	13	15	71
남	2	0	0	robot	2	0	12.74	3	III	2	0	1	12	1	35	IV 5FU+LV	0	0	0	0	0	0	0	27	8	33
남	2	0	0	robot	2	1	11.03	4	IVA	2	0	1	2	0	52	FOLFOX	0	0	0	0	0	0	0	31	17	52
남	1	0	1	open	1	0	10.97	4	ⅣA	2	0	1	8	0	33	FOLFOX	0	0	0	0	0	0	0	35	12	33
남	2	0	0	robot	2	0	10.31	3	III	2	0	1	12	1	48	IV 5FU+LV	0	0	0	0	0	0	0	22	6	48
여	1	0	0	lapa	2	0	9.72	3	ⅢB	2	0	1	0	1	30	FOLFOX	0	0	0	0	0	0	0	28	5	27
남	2	0	0	lapa	2	0	9.16	4	ⅣA	2	1	1	7	0	41	FOLFOX-A	0	0	0	0	0	0	0	77	5	41
여	1	0	1	robot	2	0	8.38	3	ⅢB	2	1	1	24	0	32	IV 5FU+LV	0	0	0	0	0	0	0	42	5	32
남	1	0	0	robot	2	0	8.32	3	ⅢC	2	1	1	29	0	59	IV 5FU+LV	0	0	0	0	0	0	0	25	8	59
남	2	0	0	lapa	2	0	8.29	3	ⅢB	2	0	1	15	0	44	IV 5FU+LV	0	0	0	0	0	0	0	39	8	44
남	1	0	0	lapa	2	0	8.05	3	III	2	0	1	15	1	27	IV 5FU+LV	0	0	0	0	0	0	0	32	10	24
여	1	0	0	lapa	2	0	8	4	IV	2	1	1	18	1	46	FOLFOX-A	0	0	0	0	0	0	0	22	25	46
남	3	0	0	open	1	0	7.76	4	ⅣA	1	1	1	12	0	25	FOLFOX	0	0	0	0	0	0	0	41	10	25
남	2	0	0	robot	2	0	7.21	3	III	2	0	1	10	0	60	Xeloda	0	0	0	0	0	0	0	18	5	60
남	1	0	0	lapa	2	0	7.13	3	III	2	1	1	27	0	74	IV 5FU+LV	0	0	0	0	0	0	0	21	10	74
남	1	0	0	lapa	2	1	7.12	2	ⅡA	2	0	1	21	0	44	IV 5FU+LV	0	0	0	0	0	0	0	40	12	44
남	1	0	0	lapa	2	1	7.03	3	III	2	0	1	24	0	66	IV 5FU+LV	0	0	0	0	0	0	0	31	6	66
남	1	0	0	robot	2	0	6.99	3	ⅢB	2	1	1	7	0	31	IV 5FU+LV	0	0	0	0	0	0	0	27	9	31
여	1	0	0	robot	2	0	6.81	2	II	2	1	1	3	0	62	IV 5FU+LV	0	0	0	0	0	0	0	20	5	62
남	1	0	1	lapa	2	0	6.61	3	ⅢA	1	0	1	10	0	43	IV 5FU+LV	0	0	0	0	0	0	0	27	11	43
남	2	0	0	robot	2	0	6.43	3	III	2	1	1	8	1	24	IV 5FU+LV	0	0	0	0	0	0	0	42	11	21
여	1	0	0	lapa	2	0	6.41	3	III	2	0	1	4	1	62	IV 5FU+LV	0	0	0	0	0	0	0	35	19	62
남	1	0	0	lapa	2	0	6.35	4	IV	3	0	1	17	1	20	IV 5FU+LV	0	0	0	0	0	0	0	22	13	19
남	1	0	0	lapa	2	0	6.33	2	II	2	1	1	20	1	42	IV 5FU+LV	0	0	0	0	0	0	0	22	10	35
남	2	0	1	lapa	2	0	6.1	3	ⅢB	2	0	1	13	0	54	IV 5FU+LV	0	0	0	0	0	0	0	26	10	54
남	2	0	1	open	1	0	5.66	3	III	2	1	1	36	1	68	IV 5FU+LV	0	0	0	0	0	0	0	25	10	56
남	2	0	1	open	1	0	5.47	2	II	1	0	1	16	1	32	IV 5FU+LV	0	0	0	0	0	0	0	13	18	32
남	2	0	0	robot	2	0	5.46	4	IV	2	1	1	12	1	38	FOLFOX-A	0	0	0	0	0	0	0	33	8	38
여	2	0	1	open	1	0	4.95	3	III	2	1	1	20	1	47	IV 5FU+LV	0	0	0	0	0	0	0	35	12	47
남	1	0	0	lapa	2	0	4.87	3	III	2	0	1	39	1	59	IV 5FU+LV	0	0	0	0	0	0	0	22	9	45
남	1	0	0	open	1	0	4.81	3	III	2	0	1	30	0	59	IV 5FU+LV	0	0	0	0	0	0	0	58	19	59
남	1	0	1	robot	2	0	4.43	3	ⅢB	2	0	1	23	0	51	IV 5FU+LV	0	0	0	0	0	0	0	26	7	51
여	1	0	1	robot	2	0	4.39	3	ⅢC	2	0	1	5	0	27	IV 5FU+LV	0	0	0	0	0	0	0	42	5	27
남	2	0	0	lapa	2	0	4.2	3	ⅢB	2	0	1	17	0	29	IV 5FU+LV	0	0	0	0	0	0	0	27	5	29
여	1	0	0	open	1	0	4.17	3	ⅢB	2	0	1	18	0	35	FOLFOX	0	0	0	0	0	0	0	34	8	35
남	1	0	1	robot	2	0	4.03	3	III	3	1	1	8	1	21	IV 5FU+LV	0	0	0	0	0	0	0	21	8	21
남	1	0	0	robot	2	0	3.9	3	III	2	1	1	21	1	60	FOLFOX	0	0	0	0	0	0	0	26	10	58
남	2	0	0	lapa	2	0	3.85	3	III	3	1	1	3	1	26	IV 5FU+LV	0	0	0	0	0	0	0	25	9	25
남	1	0	0	robot	2	1	3.69	3	ⅢC	2	0	1	7	1	31	IV 5FU+LV	0	0	0	0	0	0	0	35	21	31
남	1	0	1	lapa	2	0	3.61	4	IV	2	1	1	7	1	26	FOLFIRI	0	0	0	0	0	0	0	30	12	25
남	2	0	0	open	1	0	3.47	3	III	2	0	1	30	0	67	IV 5FU+LV	0	0	0	0	0	0	0	29	9	67
남	1	0	0	robot	2	0	3.19	3	ⅢB	3	1	1	8	1	22	FOLFOX	0	0	0	0	0	0	0	24	27	19
남	1	0	1	robot	2	0	3.15	0	0	2	0	1	41	0	42	IV 5FU+LV	0	0	0	0	0	0	0	28	8	42
여	1	0	0	robot	2	1	3.08	3	III	2	1	1	12	1	30	IV 5FU+LV	0	0	0	0	0	0	0	22	11	29
남	2	0	1	open	1	0	3.06	3	III	2	0	1	17	0	72	IV 5FU+LV	0	0	0	0	0	0	0	34	12	72
남	1	0	1	lapa	2	0	2.99	1	I	1	0	1	20	0	38	IV 5FU+LV	0	0	0	0	0	0	0	37	7	38
여	1	0	1	open	1	0	2.96	4	ⅣA	2	0	1	18	1	32	FOLFOX	0	0	0	0	0	0	0	27	17	32
남	2	0	0	lapa	2	0	2.94	3	III	2	1	1	17	0	49	IV 5FU+LV	0	0	0	0	0	0	0	44	7	49
남	2	0	0	lapa	2	0	2.88	3	III	1	0	1	17	0	96	FOLFOX	0	0	0	0	0	0	0	27	10	96
남	3	0	0	open	1	0	2.69	3	III	2	1	1	12	0	73	IV 5FU+LV	0	0	0	0	0	0	0	13	18	73
남	3	0	0	open	1	0	2.63	3	III	2	1	1	20	1	41	IV 5FU+LV	0	0	0	0	0	0	0	25	16	40
남	1	0	0	open	1	1	2.52	3	III	2	0	1	10	1	27	IV 5FU+LV	0	0	0	0	0	0	0	81	70	26
남	2	0	1	lapa	2	0	2.41	3	III	3	0	1	21	1	31	IV 5FU+LV	0	0	0	0	0	0	0	40	7	31
남	1	0	0	lapa	2	1	2.31	3	IIIB	2	0	1	13	1	14	IV 5FU+LV	0	0	0	0	0	0	0	17	18	14
남	1	0	1	robot	2	0	2.21	1	I	1	0	1	7	1	20	IV 5FU+LV	0	0	0	0	0	0	0	24	9	20
남	1	0	1	robot	2	0	2.18	3	ⅢB	1	0	1	12	0	40	IV 5FU+LV	0	0	0	0	0	0	0	31	7	40
남	1	0	1	open	1	0	2.09	3	III	2	0	1	45	0	74	IV 5FU+LV	0	0	0	0	0	0	0	35	23	74
남	1	0	0	open	1	0	2.04	2	II	2	0	1	72	0	81	IV 5FU+LV	0	0	0	0	0	0	0	13	19	81
남	1	0	1	open	1	0	2.03	1	I	1	0	1	25	0	86	IV 5FU+LV	0	0	0	0	0	0	0	26	12	86
남	1	0	1	open	1	0	1.84	1	I	2	0	1	13	0	37	IV 5FU+LV	0	0	0	0	0	0	0	33	13	37
여	1	0	0	lapa	2	0	1.6	2	II	2	1	1	26	0	68	IV 5FU+LV	0	0	0	0	0	0	0	25	8	68
여	2	0	0	robot	2	0	1.6	3	III	3	1	1	0	0	80	IV 5FU+LV	0	0	0	0	0	0	0	27	7	80
남	1	0	0	open	1	0	1.57	2	II	2	1	1	44	0	75	IV 5FU+LV	0	0	0	0	0	0	0	21	10	75
남	2	0	0	open	1	0	1.51	3	III	3	1	1	38	1	60	IV 5FU+LV	0	0	0	0	0	0	0	39	10	50
여	1	0	0	open	1	0	1.5	3	III	2	1	1	1	1	29	IV 5FU+LV	0	0	0	0	0	0	0	20	27	28
여	1	0	0	robot	2	0	1.48	3	ⅢC	2	0	1	24	0	42	IV 5FU+LV	0	0	0	0	0	0	0	35	6	42
여	1	0	0	open	1	0	1.4	2	II	2	0	1	9	1	30	IV 5FU+LV	0	0	0	0	0	0	0	16	20	24
남	1	0	1	robot	2	0	1.33	3	ⅢB	1	0	1	11	0	23	IV 5FU+LV	0	0	0	0	0	0	0	31	12	23
여	1	0	0	open	1	0	1.27	3	III	2	0	1	6	1	50	Xeloda	0	0	0	0	0	0	0	33	10	46
남	1	0	0	lapa	2	0	1.24	3	ⅢC	2	1	1	18	0	40	IV 5FU+LV	0	0	0	0	0	0	0	29	18	40
남	1	0	1	robot	2	0	1.22	2	ⅡA	2	0	1	13	0	47	IV 5FU+LV	0	0	0	0	0	0	0	26	7	47
여	1	0	0	open	1	0	1.18	3	III	2	1	1	23	1	43	IV 5FU+LV	0	0	0	0	0	0	0	34	13	41
남	1	0	0	robot	2	0	1.15	3	ⅢB	2	0	1	42	0	57	IV 5FU+LV	0	0	0	0	0	0	0	26	17	57
남	1	0	0	robot	2	0	1	3	III	2	1	1	29	0	95	IV 5FU+LV	0	0	0	0	0	0	0	17	21	95
여	2	0	0	open	1	0	0.82	2	II	1	1	1	14	0	82	IV 5FU+LV	0	0	0	0	0	0	0	28	12	82
남	1	0	0	lapa	2	0	0.74	3	III	2	1	1	20	0	73	IV 5FU+LV	0	0	0	0	0	0	0	39	35	73
남	2	0	0	robot	2	0	0.6	3	ⅢB	2	1	1	25	0	58	IV 5FU+LV	0	0	0	0	0	0	0	26	9	58
여	1	0	1	robot	2	0	0.57	3	ⅢB	1	0	1	39	0	47	IV 5FU+LV	0	0	0	0	0	0	0	28	8	47
남	1	0	0	lapa	2	0	0.44	3	III	2	0	1	31	0	81	IV 5FU+LV	0	0	0	0	0	0	0	25	9	81
여	1	0	0	lapa	2	0	no data	2	II	2	0	0	77	0	77	IV 5FU+LV	0	0	0	0	0	0	0	19	9	77
여	1	0	1	open	1	0	no data	2	II	2	0	0	68	0	68	Xeloda	0	0	0	0	0	0	0	20	9	68
남	2	0	1	open	1	0	1004.98	2	ⅡC	3	0	0	31	0	31	IV 5FU+LV	0	0	0	0	0	0	0	27	15	31
남	2	0	1	robot	2	0	97.26	3	III	2	0	0	62	0	62	IV 5FU+LV	0	0	0	0	0	0	0	19	10	62
남	1	0	1	robot	2	0	39.59	2	ⅡA	2	0	0	53	0	53	IV 5FU+LV	0	0	0	0	0	0	0	46	15	53
남	1	0	1	lapa	2	0	33.53	2	II	2	0	0	70	0	70	IV 5FU+LV	0	0	0	0	0	0	0	29	11	70
남	1	0	0	robot	2	0	33.31	4	ⅣA	2	0	0	42	0	42	FOLFOX	0	0	0	0	0	0	0	24	11	42
남	1	0	0	lapa	2	1	28.11	3	IIIB	2	1	0	52	0	52	IV 5FU+LV	0	0	0	0	0	0	0	32	16	52
여	2	0	0	lapa	2	1	23.57	3	IIIB	2	1	0	47	0	47	IV 5FU+LV	0	0	0	0	0	0	0	89	73	47
남	2	0	0	open	1	0	23.1	3	ⅢB	2	1	0	26	0	26	FOLFOX	0	0	0	0	0	0	0	26	5	26
남	2	0	0	lapa	2	0	22.59	2	II	2	0	0	6	1	10	IV 5FU+LV	0	0	0	0	0	0	0	55	9	6
남	1	0	0	robot	2	0	21.07	2	II	3	0	0	38	0	38	FOLFOX	0	0	0	0	0	0	0	17	10	38
여	1	0	0	robot	2	0	21.02	4	IV	2	0	0	49	0	49	FOLFOX	0	0	0	0	0	0	0	30	7	49
여	1	0	0	lapa	2	0	20.9	2	II	2	0	0	60	0	60	IV 5FU+LV	0	0	0	0	0	0	0	19	5	60
남	1	0	0	open	1	0	20.44	3	III	2	1	0	48	0	48	IV 5FU+LV	0	0	0	0	0	0	0	13	17	48
남	1	0	1	robot	2	0	20.3	2	ⅡA	2	0	0	51	0	51	IV 5FU+LV	0	0	0	0	0	0	0	24	7	51
남	2	0	0	lapa	2	0	20.02	2	ⅡA	2	0	0	51	0	51	IV 5FU+LV	0	0	0	0	0	0	0	33	16	51
여	2	0	1	lapa	2	0	19.7	2	ⅡA	2	0	0	26	0	26	IV 5FU+LV	0	0	0	0	0	0	0	46	7	26
여	1	0	0	open	1	0	18.88	2	II	2	0	0	73	0	73	IV 5FU+LV	0	0	0	0	0	0	0	15	30	73
여	1	0	1	robot	2	0	16.8	4	IV	1	0	0	51	0	51	FOLFOX-A	0	0	0	0	0	0	0	21	7	51
남	1	0	1	robot	2	0	16.6	2	ⅡA	1	0	0	29	0	29	IV 5FU+LV	0	0	0	0	0	0	0	38	7	29
남	1	0	1	lapa	2	0	16.43	3	ⅢB	2	0	0	26	0	26	IV 5FU+LV	0	0	0	0	0	0	0	25	7	26
여	1	0	1	open	1	0	15.95	1	I	2	0	0	55	0	55	IV 5FU+LV	0	0	0	0	0	0	0	20	10	55
남	1	0	1	lapa	2	1	15.49	3	IIIB	2	1	0	11	0	11	IV 5FU+LV	0	0	0	0	0	0	0	57	17	11
남	2	0	1	robot	2	0	14.9	2	ⅡA	2	0	0	48	0	48	IV 5FU+LV	0	0	0	0	0	0	0	36	11	48
남	1	0	0	lapa	2	0	14.75	3	ⅢC	3	1	0	28	0	28	IV 5FU+LV	0	0	0	0	0	0	0	34	9	28
남	1	0	1	robot	2	0	14.05	3	ⅢB	3	0	0	56	0	56	IV 5FU+LV	0	0	0	0	0	0	0	25	5	56
남	1	0	1	lapa	2	0	14.04	2	II	3	1	0	55	0	55	FOLFOX	0	0	0	0	0	0	0	29	18	55
여	1	0	0	open	1	0	13.74	3	III	3	1	0	79	0	79	IV 5FU+LV	0	0	0	0	0	0	0	29	11	79
남	1	0	0	lapa	2	0	13.26	2	II	2	0	0	59	0	59	IV 5FU+LV	0	0	0	0	0	0	0	22	9	59
남	1	0	0	robot	2	0	13.18	3	III	2	1	0	61	0	61	IV 5FU+LV	0	0	0	0	0	0	0	22	12	61
남	1	0	0	lapa	2	0	13.18	2	II	2	0	0	59	0	59	IV 5FU+LV	0	0	0	0	0	0	0	26	14	59
여	2	0	1	open	1	0	12.37	2	II	2	0	0	56	0	56	IV 5FU+LV	0	0	0	0	0	0	0	35	13	56
남	3	0	0	lapa	2	0	12.29	2	ⅡA	1	0	0	24	0	24	IV 5FU+LV	0	0	0	0	0	0	0	20	5	24
여	2	0	0	open	1	0	12.2	2	II	2	0	0	59	0	59	IV 5FU+LV	0	0	0	0	0	0	0	23	10	59
남	2	0	0	lapa	2	0	11.8	3	ⅢB	2	0	0	21	0	21	IV 5FU+LV	0	0	0	0	0	0	0	21	5	21
남	1	0	0	lapa	2	0	11.18	2	II	2	0	0	56	0	56	Xeloda	0	0	0	0	0	0	0	25	9	56
남	2	0	0	open	1	0	11.04	2	ⅡA	1	0	0	38	0	38	Xeloda	0	0	0	0	0	0	0	32	8	38
남	1	0	0	robot	2	1	10.88	2	IIA	2	0	0	56	0	56	IV 5FU+LV	0	0	0	0	0	0	0	43	26	56
남	1	0	0	lapa	2	0	10.73	3	ⅢB	2	0	0	55	0	55	FOLFOX	0	0	0	0	0	0	0	35	7	55
남	1	0	0	open	1	0	10.22	3	III	1	1	0	2	0	2	FOLFOX	0	0	0	0	0	0	0	12	14	2
남	2	0	0	lapa	2	0	10.13	3	III	2	1	0	59	0	59	FOLFOX	0	0	0	0	0	0	0	20	7	59
남	1	0	0	open	1	0	9.97	2	II	2	0	0	81	0	81	IV 5FU+LV	0	0	0	0	0	0	0	19	11	81
여	2	0	0	robot	2	0	9.8	2	II	2	0	0	65	0	65	IV 5FU+LV	0	0	0	0	0	0	0	18	12	65
남	1	0	0	lapa	2	0	9.78	3	ⅢA	2	0	0	50	0	50	IV 5FU+LV	0	0	0	0	0	0	0	18	8	50
여	2	0	1	lapa	2	0	9.53	1	I	2	0	0	30	0	30	IV 5FU+LV	0	0	0	0	0	0	0	32	9	30
남	2	0	0	lapa	2	0	9.23	3	ⅢB	2	1	0	30	0	30	IV 5FU+LV	0	0	0	0	0	0	0	28	5	30
여	2	0	0	lapa	2	0	9.13	2	ⅡA	2	0	0	52	0	52	IV 5FU+LV	0	0	0	0	0	0	0	18	10	52
남	1	0	1	lapa	2	0	8.97	2	ⅡA	1	0	0	46	0	46	IV 5FU+LV	0	0	0	0	0	0	0	27	8	46
여	1	0	0	robot	2	0	8.94	3	ⅢB	2	1	0	53	0	53	IV 5FU+LV	0	0	0	0	0	0	0	14	7	53
남	1	0	0	robot	2	0	8.73	2	II	3	1	0	69	0	69	IV 5FU+LV	0	0	0	0	0	0	0	22	5	69
남	2	0	0	lapa	2	0	7.8	2	II	2	0	0	69	0	69	IV 5FU+LV	0	0	0	0	0	0	0	19	8	69
남	1	0	0	open	1	0	7.79	3	III	2	1	0	84	0	84	IV 5FU+LV	0	0	0	0	0	0	0	13	17	84
남	1	0	0	lapa	2	0	7.52	2	ⅡA	2	0	0	29	0	29	IV 5FU+LV	0	0	0	0	0	0	0	29	6	29
남	1	0	0	robot	2	0	7.48	2	ⅡA	2	0	0	36	0	36	IV 5FU+LV	0	0	0	0	0	0	0	27	6	36
남	1	0	1	robot	2	1	7.35	1	I	2	0	0	52	0	52	IV 5FU+LV	0	0	0	0	0	0	0	35	19	52
남	2	0	0	robot	2	1	6.88	3	IIIB	2	1	0	53	0	53	IV 5FU+LV	0	0	0	0	0	0	0	36	22	53
여	1	0	0	lapa	2	0	6.81	3	III	2	1	0	66	0	66	IV 5FU+LV	0	0	0	0	0	0	0	20	11	66
남	1	0	1	open	1	0	6.47	1	I	2	0	0	44	0	44	IV 5FU+LV	0	0	0	0	0	0	0	45	13	44
여	1	0	1	open	1	0	6.46	2	II	2	0	0	67	0	67	IV 5FU+LV	0	0	0	0	0	0	0	12	17	67
여	1	0	0	lapa	2	0	6.22	2	II	2	0	0	65	0	65	Xeloda	0	0	0	0	0	0	0	19	11	65
남	1	0	0	open	1	0	5.71	2	II	1	0	0	15	0	15	IV 5FU+LV	0	0	0	0	0	0	0	13	17	15
여	2	0	0	robot	2	0	5.58	3	ⅢB	2	1	0	26	0	26	IV 5FU+LV	0	0	0	0	0	0	0	29	8	26
남	1	0	1	lapa	2	1	5.56	2	IIA	2	0	0	20	0	20	IV 5FU+LV	0	0	0	0	0	0	0	33	15	20
여	3	0	0	lapa	2	0	5.56	3	ⅢB	1	0	0	35	0	35	IV 5FU+LV	0	0	0	0	0	0	0	57	17	35
남	2	0	1	lapa	2	0	5.51	3	ⅢB	2	0	0	25	0	25	IV 5FU+LV	0	0	0	0	0	0	0	30	10	25
남	3	0	0	lapa	2	0	5.45	3	ⅢA	2	0	0	35	0	35	IV 5FU+LV	0	0	0	0	0	0	0	38	6	35
여	2	0	0	lapa	2	0	5.28	3	III	2	0	0	60	0	60	IV 5FU+LV	0	0	0	0	0	0	0	18	7	60
남	2	0	0	robot	2	0	5.25	3	ⅢC	2	1	0	13	0	13	IV 5FU+LV	0	0	0	0	0	0	0	42	17	13
남	2	0	1	lapa	2	0	5.2	2	ⅡA	2	0	0	37	0	37	IV 5FU+LV	0	0	0	0	0	0	0	33	9	37
남	2	0	0	lapa	2	1	5.09	2	IIA	1	0	0	26	0	26	IV 5FU+LV	0	0	0	0	0	0	0	67	53	26
남	1	0	0	lapa	2	0	4.61	2	ⅡA	2	0	0	27	0	27	IV 5FU+LV	0	0	0	0	0	0	0	21	9	27
여	2	0	0	robot	2	0	4.58	2	II	1	0	0	57	0	57	IV 5FU+LV	0	0	0	0	0	0	0	24	8	57
남	1	0	0	robot	2	1	4.52	2	IIA	2	0	0	19	0	19	IV 5FU+LV	0	0	0	0	0	0	0	40	28	19
남	2	0	1	lapa	2	0	4.49	3	ⅢA	1	0	0	41	0	41	IV 5FU+LV	0	0	0	0	0	0	0	27	6	41
남	1	0	0	open	1	0	4.39	3	III	1	1	0	73	0	73	IV 5FU+LV	0	0	0	0	0	0	0	15	25	73
남	1	0	1	open	1	0	4.36	1	I	1	0	0	60	0	60	IV 5FU+LV	0	0	0	0	0	0	0	15	16	60
남	3	0	0	lapa	2	0	4.36	3	ⅢB	2	1	0	27	0	27	IV 5FU+LV	0	0	0	0	0	0	0	31	10	27
여	1	0	0	open	1	0	4.35	3	III	2	0	0	82	0	82	IV 5FU+LV	0	0	0	0	0	0	0	25	8	82
여	1	0	0	lapa	2	0	4.35	3	ⅢB	2	0	0	36	0	36	IV 5FU+LV	0	0	0	0	0	0	0	28	8	36
남	1	0	0	lapa	2	0	4.28	2	ⅡA	2	0	0	13	0	13	IV 5FU+LV	0	0	0	0	0	0	0	32	8	13
남	1	0	0	open	1	0	4.21	2	II	2	0	0	56	0	56	IV 5FU+LV	0	0	0	0	0	0	0	14	22	56
여	2	0	0	lapa	2	0	4.13	2	II	1	1	0	55	0	55	FOLFOX	0	0	0	0	0	0	0	21	11	55
남	2	0	0	robot	2	0	4.07	3	III	2	0	0	48	0	48	IV 5FU+LV	0	0	0	0	0	0	0	29	10	48
남	2	0	1	lapa	2	0	4.04	4	IV	2	0	0	59	0	59	IV 5FU+LV	0	0	0	0	0	0	0	41	25	59
남	2	0	0	lapa	2	1	4.02	3	IIIB	1	0	0	50	0	50	IV 5FU+LV	0	0	0	0	0	0	0	28	15	50
여	3	0	1	lapa	2	1	3.97	2	ⅡA	2	0	0	32	0	32	IV 5FU+LV	0	0	0	0	0	0	0	51	24	32
남	2	0	1	robot	2	0	3.95	2	II	2	0	0	56	0	56	IV 5FU+LV	0	0	0	0	0	0	0	35	9	56
여	2	0	0	lapa	2	1	3.89	2	IIC	2	0	0	52	0	52	Xeloda	0	0	0	0	0	0	0	42	34	52
남	1	0	0	open	1	0	3.85	3	III	1	0	0	68	0	68	Xeloda	0	0	0	0	0	0	0	19	12	68
여	1	0	0	robot	2	0	3.84	2	II	1	0	0	62	0	62	IV 5FU+LV	0	0	0	0	0	0	0	21	9	62
남	1	0	0	robot	2	0	3.81	2	II	1	0	0	59	0	59	IV 5FU+LV	0	0	0	0	0	0	0	15	9	59
여	1	0	0	robot	2	0	3.78	2	ⅡA	2	0	0	49	0	49	IV 5FU+LV	0	0	0	0	0	0	0	26	7	49
남	2	0	1	lapa	2	0	3.73	1	I	2	0	0	26	0	26	IV 5FU+LV	0	0	0	0	0	0	0	27	4	26
남	1	0	0	robot	2	0	3.69	2	ⅡA	2	0	0	48	0	48	IV 5FU+LV	0	0	0	0	0	0	0	32	7	48
남	1	0	0	robot	2	0	3.56	2	II	1	0	0	60	0	60	IV 5FU+LV	0	0	0	0	0	0	0	24	9	60
남	1	0	1	lapa	2	1	3.54	1	I	1	0	0	56	0	56	IV 5FU+LV	0	0	0	0	0	0	0	35	13	56
남	1	0	1	open	1	1	3.53	1	I	2	0	0	46	0	46	IV 5FU+LV	0	0	0	0	0	0	0	25	17	46
남	3	0	1	lapa	2	0	3.51	2	ⅡA	2	0	0	23	0	23	IV 5FU+LV	0	0	0	0	0	0	0	46	8	23
남	2	0	0	lapa	2	0	3.5	3	ⅢB	2	0	0	18	0	18	IV 5FU+LV	0	0	0	0	0	0	0	27	7	18
여	2	0	0	open	1	0	3.5	3	III	2	1	0	76	0	76	FOLFOX	0	0	0	0	0	0	0	34	13	76
여	2	0	0	open	1	0	3.47	2	II	2	0	0	58	0	58	IV 5FU+LV	0	0	0	0	0	0	0	25	12	58
남	1	0	0	lapa	2	0	3.43	2	ⅡA	2	0	0	35	0	35	IV 5FU+LV	0	0	0	0	0	0	0	27	5	35
여	1	0	1	open	1	0	3.43	1	I	2	0	0	58	0	58	IV 5FU+LV	0	0	0	0	0	0	0	36	10	58
남	1	0	1	lapa	2	0	3.42	2	ⅡA	2	0	0	36	0	36	IV 5FU+LV	0	0	0	0	0	0	0	35	6	36
남	1	0	1	robot	2	0	3.38	1	I	2	0	0	51	0	51	IV 5FU+LV	0	0	0	0	0	0	0	25	11	51
남	1	0	0	open	1	0	3.37	3	ⅢB	2	1	0	50	0	50	IV 5FU+LV	0	0	0	0	0	0	0	60	17	50
남	1	0	1	lapa	2	0	3.35	2	ⅡA	2	0	0	31	0	31	IV 5FU+LV	0	0	0	0	0	0	0	25	5	31
남	3	0	1	lapa	2	0	3.35	0	0	2	0	0	34	0	34	IV 5FU+LV	0	0	0	0	0	0	0	30	7	34
남	1	0	1	lapa	2	1	3.3	2	IIA	2	0	0	16	0	16	IV 5FU+LV	0	0	0	0	0	0	0	60	16	16
남	1	0	0	lapa	2	0	3.26	3	III	2	1	0	69	0	69	IV 5FU+LV	0	0	0	0	0	0	0	22	10	69
여	3	0	1	lapa	2	0	3.24	3	ⅢA	2	0	0	28	0	28	IV 5FU+LV	0	0	0	0	0	0	0	33	7	28
남	2	0	0	open	1	0	3.2	3	III	2	0	0	92	0	92	IV 5FU+LV	0	0	0	0	0	0	0	13	17	92
여	1	0	0	robot	2	0	3.18	4	IV	2	0	0	56	0	56	FOLFOX	0	0	0	0	0	0	0	32	6	56
남	1	0	0	open	1	0	3.09	2	II	2	1	0	1	1	1	Xeloda	0	0	0	0	0	0	0	19	32	1
남	1	0	0	open	1	0	3.05	3	ⅢB	2	0	0	54	0	54	IV 5FU+LV	0	0	0	0	0	0	0	25	11	54
남	2	0	1	open	1	0	3.03	2	II	1	0	0	65	0	65	IV 5FU+LV	0	0	0	0	0	0	0	39	12	65
남	2	0	1	robot	2	0	3.01	3	ⅢB	1	0	0	47	0	47	IV 5FU+LV	0	0	0	0	0	0	0	47	9	47
남	2	0	0	lapa	2	1	2.92	3	IIIB	2	0	0	8	0	8	FOLFOX	0	0	0	0	0	0	0	40	33	8
남	2	0	0	lapa	2	0	2.85	3	III	2	1	0	75	0	75	Xeloda	0	0	0	0	0	0	0	28	17	75
남	2	0	1	open	1	0	2.84	3	ⅢB	3	0	0	34	0	34	IV 5FU+LV	0	0	0	0	0	0	0	39	8	34
남	1	0	0	robot	2	0	2.77	3	ⅢA	2	0	0	40	0	40	IV 5FU+LV	0	0	0	0	0	0	0	24	8	40
남	2	0	0	open	1	0	2.75	4	ⅣA	2	0	0	24	0	24	IV 5FU+LV	0	0	0	0	0	0	0	43	8	24
남	1	0	0	open	1	0	2.74	2	II	2	0	0	79	0	79	IV 5FU+LV	0	0	0	0	0	0	0	11	17	79
남	1	0	0	open	1	0	2.73	2	II	2	0	0	91	0	91	Xeloda	0	0	0	0	0	0	0	41	27	91
남	2	0	0	lapa	2	1	2.72	3	IIIB	2	0	0	49	0	49	IV 5FU+LV	0	0	0	0	0	0	0	39	12	49
여	2	0	0	lapa	2	0	2.69	2	ⅡA	2	0	0	29	0	29	Xeloda	0	0	0	0	0	0	0	25	8	29
남	1	0	0	lapa	2	0	2.68	2	ⅡB	2	0	0	50	0	50	FOLFOX	0	0	0	0	0	0	0	39	19	50
여	2	0	0	open	1	0	2.67	3	ⅢB	2	0	0	32	0	32	IV 5FU+LV	0	0	0	0	0	0	0	31	5	32
남	2	0	0	open	1	0	2.64	3	III	2	1	0	64	0	64	IV 5FU+LV	0	0	0	0	0	0	0	21	17	64
여	2	0	0	open	1	0	2.62	2	II	2	1	0	5	1	5	IV 5FU+LV	0	0	0	0	0	0	0	24	15	5
남	1	0	0	robot	2	0	2.58	2	ⅡA	2	0	0	33	0	33	IV 5FU+LV	0	0	0	0	0	0	0	31	5	33
남	1	0	1	open	1	0	2.57	3	ⅢB	3	0	0	11	0	11	IV 5FU+LV	0	0	0	0	0	0	0	27	6	11
남	3	0	0	open	1	1	2.56	3	III	1	0	0	99	0	99	IV 5FU+LV	0	0	0	0	0	0	0	15	19	99
여	1	0	0	robot	2	0	2.55	3	III	2	0	0	59	0	59	FOLFOX	0	0	0	0	0	0	0	25	13	59
여	2	0	0	robot	2	0	2.53	3	ⅢA	2	0	0	26	0	26	FOLFOX	0	0	0	0	0	0	0	29	7	26
남	1	0	0	robot	2	0	2.52	2	II	2	0	0	60	0	60	Xeloda	0	0	0	0	0	0	0	37	13	60
여	1	0	0	open	1	0	2.51	2	II	2	1	0	88	0	88	Xeloda	0	0	0	0	0	0	0	42	11	88
남	1	0	1	robot	2	0	2.5	2	ⅡA	2	0	0	27	0	27	IV 5FU+LV	0	0	0	0	0	0	0	15	7	27
남	1	0	1	lapa	2	0	2.5	2	ⅡA	1	0	0	35	0	35	IV 5FU+LV	0	0	0	0	0	0	0	29	9	35
남	1	0	0	lapa	2	0	2.45	3	III	2	0	0	65	0	65	IV 5FU+LV	0	0	0	0	0	0	0	20	11	65
남	1	0	1	robot	2	0	2.42	2	ⅡA	2	0	0	17	0	17	IV 5FU+LV	0	0	0	0	0	0	0	39	20	17
남	2	0	0	open	1	1	2.42	3	IIIA	2	0	0	42	0	42	IV 5FU+LV	0	0	0	0	0	0	0	54	17	42
남	2	0	0	robot	2	0	2.42	2	ⅡA	2	0	0	47	0	47	IV 5FU+LV	0	0	0	0	0	0	0	55	18	47
남	3	0	0	open	1	0	2.41	3	III	2	1	0	99	0	99	IV 5FU+LV	0	0	0	0	0	0	0	32	18	99
남	2	0	0	robot	2	0	2.4	2	II	2	0	0	55	0	55	IV 5FU+LV	0	0	0	0	0	0	0	55	12	55
남	1	0	0	robot	2	0	2.39	4	IV	2	0	0	70	0	70	FOLFOX	0	0	0	0	0	0	0	21	13	70
남	2	0	0	open	1	0	2.26	3	III	3	1	0	81	1	87	FOLFOX	0	0	0	0	0	0	0	10	12	81
여	2	0	0	lapa	2	0	2.25	2	II	1	1	0	59	0	59	Xeloda	0	0	0	0	0	0	0	18	6	59
남	2	0	1	lapa	2	1	2.2	3	IIIB	2	0	0	17	0	17	IV 5FU+LV	0	0	0	0	0	0	0	31	9	17
여	1	0	0	lapa	2	0	2.2	4	IV	1	1	0	75	0	75	FOLFIRI	0	0	0	0	0	0	0	33	16	75
남	1	0	1	open	1	0	2.19	1	I	2	0	0	39	0	39	IV 5FU+LV	0	0	0	0	0	0	0	40	9	39
남	2	0	0	open	1	0	2.18	2	II	2	0	0	70	0	70	IV 5FU+LV	0	0	0	0	0	0	0	19	8	70
남	1	0	1	robot	2	0	2.14	3	ⅢA	2	0	0	30	0	30	IV 5FU+LV	0	0	0	0	0	0	0	56	6	30
남	1	0	0	open	1	0	2.12	3	III	2	0	0	32	0	32	Xeloda	0	0	0	0	0	0	0	21	11	32
여	1	0	1	robot	2	0	2.12	2	ⅡA	2	1	0	39	0	39	IV 5FU+LV	0	0	0	0	0	0	0	25	7	39
남	1	0	0	open	1	0	2.12	3	ⅢB	2	0	0	55	0	55	IV 5FU+LV	0	0	0	0	0	0	0	31	21	55
남	1	0	0	open	1	0	2.08	3	III	2	1	0	102	0	102	IV 5FU+LV	0	0	0	0	0	0	0	14	20	102
남	2	0	0	robot	2	0	2.08	2	II	2	0	0	61	0	61	IV 5FU+LV	0	0	0	0	0	0	0	22	8	61
여	1	0	0	lapa	2	0	2.08	2	II	1	0	0	86	0	86	IV 5FU+LV	0	0	0	0	0	0	0	36	9	86
남	1	0	0	lapa	2	0	2.04	2	II	2	0	0	54	0	54	IV 5FU+LV	0	0	0	0	0	0	0	20	9	54
남	1	0	1	open	1	0	2.03	1	I	1	0	0	57	0	57	IV 5FU+LV	0	0	0	0	0	0	0	15	18	57
여	1	0	0	open	1	0	2	2	II	2	0	0	85	0	85	IV 5FU+LV	0	0	0	0	0	0	0	28	18	85
남	2	0	1	lapa	2	0	1.99	0	0	1	0	0	29	0	29	IV 5FU+LV	0	0	0	0	0	0	0	41	7	29
남	1	0	0	robot	2	0	1.96	2	II	2	0	0	81	0	81	IV 5FU+LV	0	0	0	0	0	0	0	62	7	81
여	1	0	0	robot	2	0	1.95	2	ⅡA	2	0	0	28	0	28	IV 5FU+LV	0	0	0	0	0	0	0	28	7	28
남	3	0	0	open	1	0	1.89	2	II	2	0	0	88	0	88	IV 5FU+LV	0	0	0	0	0	0	0	48	33	88
남	1	0	0	robot	2	0	1.88	3	III	2	1	0	70	0	70	FOLFOX	0	0	0	0	0	0	0	15	8	70
남	1	0	0	robot	2	0	1.88	3	ⅢA	2	0	0	28	0	28	IV 5FU+LV	0	0	0	0	0	0	0	25	14	28
남	2	0	0	robot	2	0	1.86	2	II	2	0	0	58	0	58	IV 5FU+LV	0	0	0	0	0	0	0	23	9	58
여	1	0	1	open	1	0	1.86	3	ⅢB	2	1	0	35	0	35	IV 5FU+LV	0	0	0	0	0	0	0	27	11	35
여	1	0	0	lapa	2	0	1.82	2	II	2	0	0	38	0	38	Xeloda	0	0	0	0	0	0	0	22	13	38
남	1	0	0	open	1	0	1.77	3	III	2	0	0	55	0	55	IV 5FU+LV	0	0	0	0	0	0	0	15	8	55
여	1	0	0	robot	2	0	1.74	3	III	2	0	0	81	0	81	IV 5FU+LV	0	0	0	0	0	0	0	22	5	81
여	1	0	0	lapa	2	0	1.74	3	ⅢA	2	0	0	55	0	55	IV 5FU+LV	0	0	0	0	0	0	0	35	9	55
여	1	0	1	robot	2	0	1.74	1	I	2	0	0	40	0	40	IV 5FU+LV	0	0	0	0	0	0	0	35	10	40
남	2	0	1	open	1	0	1.73	1	I	1	0	0	55	0	55	IV 5FU+LV	0	0	0	0	0	0	0	35	21	55
여	1	0	1	open	1	0	1.69	0	0	2	0	0	55	0	55	Xeloda	0	0	0	0	0	0	0	21	10	55
여	1	0	0	robot	2	0	1.66	2	II	1	0	0	58	0	58	IV 5FU+LV	0	0	0	0	0	0	0	33	10	58
여	1	0	0	lapa	2	1	1.66	4	IVA	2	0	0	2	0	2	IV 5FU+LV	0	0	0	0	0	0	0	63	22	2
남	1	0	1	robot	2	0	1.65	1	I	2	0	0	40	0	40	IV 5FU+LV	0	0	0	0	0	0	0	26	7	40
여	1	0	0	lapa	2	0	1.63	3	ⅢB	2	1	0	35	0	35	IV 5FU+LV	0	0	0	0	0	0	0	22	7	35
여	1	0	1	open	1	0	1.62	2	ⅡC	2	0	0	40	0	40	IV 5FU+LV	0	0	0	0	0	0	0	16	9	40
남	1	0	0	open	1	0	1.62	2	II	2	0	0	74	0	74	IV 5FU+LV	0	0	0	0	0	0	0	19	10	74
남	2	0	0	open	1	0	1.62	3	III	2	0	0	71	0	71	Xeloda	0	0	0	0	0	0	0	35	17	71
남	1	0	0	lapa	2	0	1.6	2	II	2	0	0	76	0	76	IV 5FU+LV	0	0	0	0	0	0	0	60	11	76
남	1	0	0	open	1	0	1.59	2	II	2	0	0	90	0	90	IV 5FU+LV	0	0	0	0	0	0	0	14	18	90
여	3	0	0	lapa	2	0	1.59	3	ⅢB	2	0	0	24	0	24	IV 5FU+LV	0	0	0	0	0	0	0	34	7	24
여	1	0	0	lapa	2	0	1.57	2	II	2	0	0	58	0	58	IV 5FU+LV	0	0	0	0	0	0	0	28	15	58
남	2	0	0	lapa	2	1	1.57	3	IIIA	2	0	0	40	0	40	IV 5FU+LV	0	0	0	0	0	0	0	36	26	40
여	1	0	0	lapa	2	0	1.55	3	III	2	0	0	81	0	81	Xeloda	0	0	0	0	0	0	0	22	10	81
여	1	0	1	lapa	2	0	1.54	2	ⅡA	2	1	0	34	0	34	IV 5FU+LV	0	0	0	0	0	0	0	22	7	34
여	2	0	1	lapa	2	0	1.53	1	I	2	0	0	24	0	24	IV 5FU+LV	0	0	0	0	0	0	0	45	7	24
남	1	0	0	open	1	0	1.52	3	ⅢB	3	1	0	24	0	24	FOLFOX	0	0	0	0	0	0	0	34	7	24
여	1	0	0	lapa	2	0	1.51	3	ⅢA	2	0	0	58	0	58	IV 5FU+LV	0	0	0	0	0	0	0	22	10	58
여	1	0	0	lapa	2	0	1.5	3	III	2	1	0	75	0	75	IV 5FU+LV	0	0	0	0	0	0	0	14	10	75
여	2	0	0	robot	2	0	1.48	2	II	2	1	0	86	0	86	IV 5FU+LV	0	0	0	0	0	0	0	21	16	86
남	2	0	0	lapa	2	0	1.45	2	ⅡA	2	0	0	37	0	37	IV 5FU+LV	0	0	0	0	0	0	0	25	8	37
여	1	0	0	robot	2	0	1.44	3	ⅢA	2	0	0	43	0	43	IV 5FU+LV	0	0	0	0	0	0	0	16	9	43
남	1	0	0	open	1	0	1.44	3	III	2	1	0	3	0	3	IV 5FU+LV	0	0	0	0	0	0	0	25	12	3
여	1	0	0	open	1	0	1.41	3	III	2	1	0	93	0	93	IV 5FU+LV	0	0	0	0	0	0	0	19	9	93
남	2	0	0	lapa	2	0	1.38	3	ⅢB	2	0	0	26	0	26	IV 5FU+LV	0	0	0	0	0	0	0	15	6	26
여	1	0	1	robot	2	0	1.37	1	I	2	0	0	32	0	32	IV 5FU+LV	0	0	0	0	0	0	0	28	7	32
여	2	0	0	robot	2	0	1.34	3	III	2	1	0	62	0	62	IV 5FU+LV	0	0	0	0	0	0	0	26	6	62
남	1	0	0	lapa	2	0	1.32	4	IV	2	0	0	67	0	67	IV 5FU+LV	0	0	0	0	0	0	0	19	10	67
남	1	0	0	robot	2	0	1.32	3	III	2	1	0	70	0	70	FOLFOX	0	0	0	0	0	0	0	23	7	70
남	1	0	0	lapa	2	0	1.27	2	II	2	0	0	18	0	18	IV 5FU+LV	0	0	0	0	0	0	0	24	7	18
여	1	0	0	lapa	2	0	1.27	3	III	1	0	0	59	0	59	IV 5FU+LV	0	0	0	0	0	0	0	25	11	59
남	2	0	0	open	1	0	1.26	3	III	2	1	0	76	0	76	FOLFOX	0	0	0	0	0	0	0	16	19	76
남	2	0	0	open	1	0	1.26	2	II	2	0	0	59	0	59	Xeloda	0	0	0	0	0	0	0	20	9	59
남	1	0	1	lapa	2	0	1.26	1	I	2	0	0	35	0	35	IV 5FU+LV	0	0	0	0	0	0	0	30	6	35
남	1	0	0	lapa	2	0	1.21	2	ⅡA	1	0	0	41	0	41	Xeloda	0	0	0	0	0	0	0	20	6	41
남	1	0	1	robot	2	0	1.18	2	ⅡA	1	0	0	51	0	51	IV 5FU+LV	0	0	0	0	0	0	0	21	12	51
남	1	0	0	lapa	2	0	1.16	3	ⅢA	2	0	0	36	0	36	FOLFOX	0	0	0	0	0	0	0	26	6	36
남	1	0	0	robot	2	0	1.13	2	II	1	0	0	85	0	85	Xeloda	0	0	0	0	0	0	0	14	7	85
남	2	0	0	lapa	2	0	1.09	3	ⅢA	2	0	0	37	0	37	IV 5FU+LV	0	0	0	0	0	0	0	26	6	37
남	1	0	0	open	1	0	1.07	2	II	2	1	0	98	0	98	IV 5FU+LV	0	0	0	0	0	0	0	12	13	98
남	2	0	0	open	1	0	1.07	3	III	2	0	0	56	0	56	IV 5FU+LV	0	0	0	0	0	0	0	62	34	56
여	1	0	0	open	1	0	1.05	3	III	3	1	0	3	1	7	IV 5FU+LV	0	0	0	0	0	0	0	24	11	3
남	1	0	1	lapa	2	0	1.05	1	I	2	0	0	56	0	56	IV 5FU+LV	0	0	0	0	0	0	0	35	18	56
남	1	0	0	lapa	2	0	1.04	2	II	1	0	0	55	0	55	IV 5FU+LV	0	0	0	0	0	0	0	16	10	55
여	1	0	1	robot	2	0	1.04	2	ⅡA	2	0	0	29	0	29	IV 5FU+LV	0	0	0	0	0	0	0	31	6	29
여	1	0	0	lapa	2	0	1.01	2	II	2	0	0	58	0	58	IV 5FU+LV	0	0	0	0	0	0	0	25	10	58
여	1	0	0	lapa	2	0	0.98	3	ⅢA	2	0	0	54	0	54	IV 5FU+LV	0	0	0	0	0	0	0	28	14	54
남	1	0	0	open	1	0	0.98	3	III	2	0	0	59	0	59	IV 5FU+LV	0	0	0	0	0	0	0	35	14	59
남	2	0	1	lapa	2	0	0.97	2	ⅡA	2	0	0	23	0	23	IV 5FU+LV	0	0	0	0	0	0	0	27	6	23
남	2	0	0	lapa	2	0	0.96	3	ⅢA	2	0	0	27	0	27	IV 5FU+LV	0	0	0	0	0	0	0	36	10	27
남	2	0	0	lapa	2	0	0.92	2	ⅡA	2	0	0	24	0	24	IV 5FU+LV	0	0	0	0	0	0	0	33	7	24
남	1	0	0	robot	2	0	0.89	3	III	2	0	0	60	0	60	IV 5FU+LV	0	0	0	0	0	0	0	22	14	60
여	1	0	0	robot	2	0	0.89	3	III	2	0	0	59	0	59	IV 5FU+LV	0	0	0	0	0	0	0	28	12	59
남	1	0	0	robot	2	0	0.85	3	ⅢA	2	0	0	42	0	42	IV 5FU+LV	0	0	0	0	0	0	0	24	7	42
남	1	0	1	lapa	2	0	0.79	1	I	1	0	0	35	0	35	IV 5FU+LV	0	0	0	0	0	0	0	35	10	35
여	1	0	0	open	1	0	0.76	2	II	2	0	0	29	0	29	IV 5FU+LV	0	0	0	0	0	0	0	15	8	29
여	1	0	0	robot	2	0	0.71	3	ⅢA	2	0	0	58	0	58	IV 5FU+LV	0	0	0	0	0	0	0	19	8	58
여	1	0	0	open	1	0	0.7	3	III	2	1	0	75	0	75	IV 5FU+LV	0	0	0	0	0	0	0	15	10	75
남	2	0	1	lapa	2	0	0.68	1	I	2	0	0	23	0	23	IV 5FU+LV	0	0	0	0	0	0	0	31	5	23
남	1	0	1	open	1	0	0.6	1	I	3	0	0	60	0	60	IV 5FU+LV	0	0	0	0	0	0	0	25	9	60
남	2	0	0	open	1	0	0.6	3	III	2	0	0	75	0	75	FOLFOX	0	0	0	0	0	0	0	30	11	75
여	3	0	0	open	1	0	0.59	2	II	2	1	0	80	0	80	IV 5FU+LV	0	0	0	0	0	0	0	19	11	80
여	2	0	0	lapa	2	0	0.58	2	II	2	0	0	52	0	52	IV 5FU+LV	0	0	0	0	0	0	0	17	7	52
여	1	0	0	robot	2	0	0.56	3	ⅢA	2	0	0	54	0	54	IV 5FU+LV	0	0	0	0	0	0	0	17	9	54
여	1	0	0	robot	2	0	0.55	2	II	1	0	0	71	0	71	IV 5FU+LV	0	0	0	0	0	0	0	18	7	71
여	1	0	0	open	1	0	0.55	2	II	2	0	0	84	0	84	IV 5FU+LV	0	0	0	0	0	0	0	20	8	84
남	1	0	0	lapa	2	0	0.55	4	IV	2	0	0	55	0	55	IV 5FU+LV	0	0	0	0	0	0	0	28	5	55
여	1	0	0	robot	2	0	0.54	2	II	2	0	0	63	0	63	IV 5FU+LV	0	0	0	0	0	0	0	18	8	63
여	1	0	0	robot	2	0	0.51	3	III	2	1	0	78	0	78	IV 5FU+LV	0	0	0	0	0	0	0	14	6	78
여	1	0	1	open	1	0	0.42	1	I	2	0	0	61	0	61	IV 5FU+LV	0	0	0	0	0	0	0	23	13	61
여	1	0	0	open	1	0	0.34	2	II	2	0	0	88	0	88	IV 5FU+LV	0	0	0	0	0	0	0	22	14	88
여	1	0	0	open	1	0	0.27	3	III	2	1	0	86	0	86	IV 5FU+LV	0	0	0	0	0	0	0	33	15	86
남	1	0	0	open	1	0	0.01	3	III	2	1	0	4	0	4	IV 5FU+LV	0	0	0	0	0	0	0	13	17	4
